# Supplementary material for: Transcriptomic landscape based on annotated clinical features reveals PLPP2 involvement in lipid raft-mediated proliferation signature of early-stage lung adenocarcinoma
Source: J Exp Clin Cancer Res. 2023 Nov 23;42:315. doi: 10.1186/s13046-023-02877-w (PMC10666437; doi:10.1186/s13046-023-02877-w)
Supplement: Supplementary file 1 — Additional file 1. [file 13046_2023_2877_MOESM1_ESM.zip › Supplementary Table S1.xlsx]

## Sheet: Sheet1
Supplementary Table S1: Pathological and radiological information of patients in Cohort 1.
Patient ID	Tumor sample ID	Para-tumor sample ID	Pathologic diagnosis	Tumor diameter (cm)	C/T Ratio	Vascular Convergence Sign	Pleural Indentation Sign	Air Bronchogram Sign	Maximum SUV
P04	T04	N04	IAC	2	＞0.5	Negative	Positive	Positive	Not Available
P05	T05	N05	MIA	1.8	＜0.25	Positive	Negative	Positive	Not Available
P07	T07	N07	IAC	2.3	＞0.5	Positive	Positive	Negative	Not Available
P08	T08	N08	IAC	1.3	＜0.25	Negative	Positive	Positive	1.54
P09	T09	N09	IAC	1.5	＞0.5	Positive	Positive	Negative	7.84
P13	T13	N13	IAC	1.5	＞0.5	Positive	Positive	Positive	Not Available
P19	T19	N19	MIA	2	＜0.25	Positive	Negative	Positive	Not Available
P20	T20	N20	IAC	2.7	＞0.5	Positive	Positive	Negative	9.26
P21	T21	N21	IAC	3	＞0.5	Positive	Positive	Positive	Not Available
P22	T22	N22	MIA	1	＜0.25	Negative	Negative	Negative	Not Available
P24	T24	N24	AIS	3	＜0.25	Negative	Positive	Positive	Not Available
P26	T26	N26	IAC	2.8	＞0.5	Positive	Positive	Negative	Not Available
P27	T27	N27	IAC	1.7	＜0.25	Positive	Positive	Positive	Not Available
P28	T28	N28	IAC	2.4	＞0.5	Positive	Positive	Negative	Not Available
P29	T29	N29	IAC	2.1	＞0.5	Negative	Positive	Positive	Not Available
P30	T30	N30	IAC	3	＞0.5	Positive	Positive	Positive	14.18
P31	T31	N31	IAC	1.9	＜0.25	Positive	Negative	Negative	Not Available
P34	T34	N34	IAC	2	＜0.25	Positive	Positive	Positive	Not Available
P35	T35	N35	IAC	2.9	＞0.5	Positive	Positive	Negative	Not Available
P36	T36	N36	IAC	1.6	＞0.5	Positive	Positive	Negative	8.44
P37	T37	N37	IAC	1.6	＜0.25	Negative	Negative	Negative	1.26
P38	T38	N38	AIS	1.5	＜0.25	Positive	Positive	Negative	Not Available
P39	T39	N39	AIS	2	＜0.25	Positive	Positive	Positive	Not Available
P41	T41	N41	IAC	2.2	＞0.5	Negative	Negative	Negative	3.41
P42	T42	N42	AAH	0.9	＜0.25	Positive	Negative	Negative	Not Available
P43	T43	N43	AAH	0.9	＜0.25	Negative	Negative	Negative	Not Available
P44	T44	N44	IAC	1.5	＞0.5	Negative	Positive	Positive	Not Available
P45	T45	N45	IAC	2.3	＞0.5	Positive	Positive	Negative	Not Available
P47	T47	N47	IAC	2.9	＞0.5	Positive	Positive	Positive	Not Available
P50	T50	N50	IAC	3	＞0.5	Positive	Positive	Positive	Not Available
AAH: atypical adenomatous hyperplasia; AIS: adenocarcinoma in situ; MIA: minimally invasive adenocarcinoma; IAC: invasive adenocarcinoma cancer. C/T: consolidation tumor; SUV: standard uptake value.
