# Supplementary material for: Transcriptomic landscape based on annotated clinical features reveals PLPP2 involvement in lipid raft-mediated proliferation signature of early-stage lung adenocarcinoma
Source: J Exp Clin Cancer Res. 2023 Nov 23;42:315. doi: 10.1186/s13046-023-02877-w (PMC10666437; doi:10.1186/s13046-023-02877-w)
Supplement: Supplementary file 1 — Additional file 1. [file 13046_2023_2877_MOESM1_ESM.zip › Supplementary Table S2.xlsx]

## Sheet: NCI-H1299 cell line
Supplementary Table S2: Lipids contents in NCI-H1299 cells infected with vector or PLPP2 OE lentivirus particles.
Index	Formula	Compounds	Class I	Class II	lipidmaps ID	N01-Vector	N02-Vector	N03-Vector	N04-Vector	N05-Vector	N06-Vector	N07-PLPP2 OE	N08-PLPP2 OE	N09-PLPP2 OE	N10-PLPP2 OE	N11-PLPP2 OE	N12-PLPP2 OE	VIP	Pvalue	FDR	Fold Change	Log2FC	Type
LIPID-N-0008	C24H38O3	6,7-diketolithocholicacid	ST	BA	-	5.109344869	3.9914514860000003	4.409383333	4.526954285	4.020615533	4.252015645	4.81925836	3.40832112	6.608165569	4.481379864	4.675431255	4.34361313	0.5473824490100268	0.48837202334649843	0.7588292091404087	1.0770209895591933	0.10704636616613668	insig
LIPID-N-0014	C24H38O3	lithocholicacid-3-sulfate	ST	BA	LMST05020015	1.847846069	2.079912685	1.7709818309999998	2.038109289	1.8591912369999999	1.9905040269999998	1.6925306619999998	1.426739073	1.8325165019999998	1.906970155	1.818699864	1.7954810019999998	1.4465958434228643	0.05852837793322953	0.34210044911937026	0.9038878400130045	-0.14578432965394186	insig
LIPID-P-1601	C46H75O10P	BMP(18:2_22:6)	GP	BMP	-	106.225905182	95.08172275	93.247614753	126.59794234700001	45.060201418000005	71.770286051	101.908161984	125.059844706	157.337275451	310.073347207	94.366502395	62.025707331999996	0.8421824545998796	0.21775563322048205	0.5644716683020067	1.5814064302730646	0.6612081960231128	insig
LIPID-P-1300	C27H47NO4	Carnitine C20:3	FA	CAR	-	0.06220072	0.039617384	0.052406605	0.018656539	0.048723632	0.075508322	0.08587366099999999	0.059535532	0.118835919	0.11670657300000001	0.08475827699999999	0.043526812000000005	1.5019523170336069	0.040063704781759066	0.29014556726158147	1.7139486585318413	0.7773238940531659	up
LIPID-P-1290	C24H45NO4	Carnitine C17:1	FA	CAR	-	0.15025109	0.15252693	0.24251608300000002	0.165400408	0.21394437100000002	0.334554198	0.273655484	0.211368752	0.41092794299999996	0.450044957	0.292707733	0.163588269	1.140283799209389	0.12993843041731853	0.45727693159649696	1.4313080071882225	0.5173341630694662	insig
LIPID-P-0035	C19H35NO4	Carnitine C12:1	FA	CAR	-	0.07270214	0.086762072	0.08529626800000001	0.079956595	0.07216959099999999	0.096815125	0.070908127	0.0620015	0.074411276	0.087720627	0.08818978599999999	0.092857199	0.314847145237634	0.6485902944899233	0.8469697331540317	0.9643240589337866	-0.0524100525257918	insig
LIPID-P-0002	C9H17NO4	Carnitine C2:0	FA	CAR	LMFA07070049	0.46044688899999997	0.384288629	0.802363197	0.322178045	0.410304273	1.184957327	0.31748312	0.29556397100000004	0.290611203	0.98781054	0.658849762	0.29960955699999997	0.4385530014706704	0.5252418870679594	0.786413843136833	0.7995223687254693	-0.3227896974570956	insig
LIPID-P-0049	C25H45NO4	Carnitine C18:2	FA	CAR	LMFA07070009	0.23507025399999998	0.211953007	0.340462221	0.24731672300000002	0.323480958	0.61303786	0.48103503	0.282529565	0.729304547	0.713206838	0.525020904	0.342773646	1.2754122893604474	0.0877554648930957	0.3867637432705295	1.5592947541959026	0.6408936671136211	insig
LIPID-P-0044	C29H55NO4	Carnitine C22:1	FA	CAR	-	0.385321344	0.41598253700000004	0.379496107	0.323745822	0.487236324	0.39249375200000003	0.42402347100000004	0.30930294	0.360580015	0.304733831	0.42550713799999995	0.33805824100000004	0.7694934416019233	0.2600374524102896	0.6088354440805637	0.9068605058231923	-0.14104744384069642	insig
LIPID-P-0042	C25H47NO4	Carnitine C18:1	FA	CAR	LMFA07070096	5.048759752	3.922121063	6.975499863	5.879161409	5.605049445	10.279598262	6.128742609	5.319446916	10.106606164	11.975772574	8.407197486	4.751676993999999	0.7546648545896787	0.33674622596676385	0.6676697506199814	1.2381121123508285	0.308141958016879	insig
LIPID-P-0040	C23H43NO5	Carnitine C16:1-OH	FA	CAR	LMFA07070044	0.078760652	0.12083302300000001	0.14276282099999998	0.072509657	0.102576068	0.11064585800000001	0.089080561	0.085956626	0.185102677	0.158278523	0.06725758	0.09720988	0.30019285231966253	0.6873697662330878	0.8661362622131216	1.087245355917669	0.12067754645766503	insig
LIPID-P-0039	C23H43NO4	Carnitine C16:1	FA	CAR	LMFA07070097	1.87409962	1.3984936719999999	2.349261612	2.371261768	1.8280520740000001	4.149219662	2.03816324	1.743792201	3.1467455089999996	3.6651966380000003	2.67314565	1.3239405370000001	0.15870477340982753	0.8505829453078713	0.9435786069519746	1.0444221985012687	0.06270502661570097	insig
LIPID-P-0037	C21H39NO4	Carnitine C14:1	FA	CAR	LMFA07070057	0.130056051	0.08200798599999999	0.126498702	0.165008464	0.117596135	0.14989523300000002	0.141816253	0.148310407	0.139937624	0.168194768	0.135544613	0.076534645	0.2146934380849669	0.7110691483855309	0.8793188855554422	1.0509371618817691	0.07167640959335841	insig
LIPID-P-1282	C24H47NO4	Carnitine C17:0	FA	CAR	LMFA07070067	0.084415263	0.063387815	0.069032149	0.077212987	0.064842729	0.091581875	0.078747216	0.069399407	0.11143181199999999	0.14073439699999998	0.09779801199999999	0.09757260400000001	1.340802397244904	0.06972546064735656	0.35664306156837305	1.3223515919222455	0.403105817150607	insig
LIPID-P-0027	C11H19NO6	Carnitine C4:1-2OH	FA	CAR	LMFA07070101	0.16034861	0.169958579	0.14890704400000002	0.16657624	0.146903583	0.142792965	0.136827742	0.163458501	0.166592409	0.135776275	0.157849422	0.218359508	0.4565568088434296	0.6003708008561526	0.8255989586979906	1.0463681857965619	0.06539058232929389	insig
LIPID-P-0026	C10H17NO6	Carnitine C3:1-2OH	FA	CAR	LMFA07070080	0.011632342	0.016520449	0.023890183	0.018734928	0.005421878000000001	0.027362422	0.008979321	0.009617278	0.015067358000000001	0.044623102000000005	0.042207563	0.011788512	0.4889756528150771	0.546390027015202	0.7955427337919666	1.2773302560716122	0.35313158470922174	insig
LIPID-P-0003	C10H19NO4	Carnitine C3:0	FA	CAR	LMFA07070105	0.7229823959999999	0.526911214	0.545751544	0.54088285	0.531197496	0.489682681	0.463218918	0.538990317	0.614540888	0.545393464	0.6211031610000001	0.761719213	0.5307267731172524	0.5721811809713431	0.8058816631770069	1.0558638598253896	0.07842382956716781	insig
LIPID-P-0004	C11H21NO4	Carnitine C4:0	FA	CAR	LMFA07070054	0.19346847399999997	0.157281016	0.21251782	0.139924042	0.144705525	0.23026300100000002	0.168896744	0.136685126	0.143639677	0.277273461	0.24295085	0.156696524	0.25901149999071255	0.7843735420826468	0.917770402981056	1.0445040712227283	0.06281811569022332	insig
LIPID-P-0005	C12H23NO4	Carnitine C5:0	FA	CAR	LMFA07070077	24.799507902	17.986292554000002	18.179670628	19.636399107	19.01320694	17.045442937	18.17243448	18.353853265	20.250232864	20.442720062	21.343987087000002	26.478810732	0.6663417317183126	0.42408612076701324	0.7246113999632261	1.0718453716571341	0.10009679233118875	insig
LIPID-P-0006	C11H21NO5	Carnitine C4-OH	FA	CAR	LMFA07070071	0.014742378	0.011607893999999999	0.022046917000000003	0.016736013	0.0068506159999999995	0.033866604	0.01681841	0.012611668999999999	0.005404998	0.048055648	0.040148657000000004	0.015705925	0.5317036722870148	0.5080854815278162	0.7707253636547017	1.3107676320836963	0.39041195271951157	insig
LIPID-P-0008	C12H23NO5	Carnitine C5-OH	FA	CAR	LMFA07070073	0.23224294899999998	0.17748588199999998	0.160111214	0.19009288600000002	0.154230446	0.14055014400000002	0.156781788	0.150071814	0.19583863199999998	0.159041311	0.185301496	0.26079815	0.3359434522430547	0.6899732721327652	0.8671471639843297	1.050364074170241	0.07088947737656795	insig
LIPID-P-0010	C15H29NO4	Carnitine C8:0	FA	CAR	LMFA07070095	0.066239728	0.017590118999999998	0.03939531	0.049384955999999994	0.05311975	0.013980254	0.060218459	0.041921468999999996	0.033244441	0.038520797	0.02257933	0.071093793	0.2747196685986549	0.686065832350191	0.8660794360677642	1.1162578048385001	0.15867026265886922	insig
LIPID-P-0011	C13H23NO6	Carnitine C6-2OH	FA	CAR	LMFA07070087	7.229823965	5.427581674	5.602085382	5.839967	5.605049445	5.121108953	5.095408099	5.178534415	5.997326735	6.02602569	6.1080863370000005	8.378911341	0.4811891879994494	0.582634626145164	0.812264686500249	1.0562423985388927	0.07894095878681763	insig
LIPID-P-0013	C17H33NO4	Carnitine C10:0	FA	CAR	LMFA07070059	0.061392919000000004	0.039102358	0.033323372000000004	0.035549329	0.063011013	0.021344184	0.026154052999999997	0.015112866	0.063305116	0.096111296	0.138632971	0.049330387	0.8747888351730537	0.302161268504704	0.648441867003733	1.5317744979346093	0.6152039247711896	insig
LIPID-P-0017	C21H41NO4	Carnitine C14:0	FA	CAR	LMFA07070102	0.516992999	0.34189802799999996	0.625265014	0.7799687470000001	0.443275152	0.86722429	0.620000706	0.479102504	0.9033010640000001	0.7513462409999999	0.682870326	0.409877481	0.29226411662888185	0.6900626050602042	0.8671471639843297	1.0760566914190026	0.10575408744335714	insig
LIPID-P-0018	C22H43NO4	Carnitine C15:0	FA	CAR	-	0.079164553	0.071311292	0.108066034	0.12228655699999999	0.08645697199999999	0.164099769	0.101908162	0.097229626	0.175477338	0.163236645	0.157849422	0.070005623	0.7425170413244694	0.3464088112556706	0.6720332165681621	1.2127411980721874	0.27827170866595075	insig
LIPID-P-0019	C19H35NO6	Carnitine C12:1-2OH	FA	CAR	LMFA07070083	6.0585117020000006	4.278677524	4.951520628	4.938495584	5.605049445	4.223980377	4.9885114260000005	4.368287533	5.330957098	5.263237628	5.147263767	6.4564771379999994	0.5060197976528806	0.5517619216415101	0.7982750935475249	1.0498565211856143	0.07019217520765927	insig
LIPID-P-0021	C23H45NO4	Carnitine C16:0	FA	CAR	LMFA07070004	3.3241034210000002	2.155185716	3.722676093	3.758743861	3.399663977	4.672544665	3.171267978	2.427217831	4.3684231769999995	4.805564791	3.603084637	2.317802748	0.08997686056262795	0.9172839193806672	0.9716571771114689	0.9838559454608028	-0.023481000850691193	insig
LIPID-P-0023	C25H49NO4	Carnitine C18:0	FA	CAR	LMFA07070008	1.284404481	1.133057196	1.34811474	1.226785014	1.282200853	1.375597149	1.3290819729999999	1.328100323	1.569670701	1.7467846619999998	1.5784942219999998	1.381976286	1.6295285617037987	0.026835561066391768	0.2540604688282885	1.1678329380249923	0.22383390716200588	up
LIPID-P-0024	C27H53NO4	Carnitine C20:0	FA	CAR	LMFA07070052	0.258496499	0.242062219	0.253720254	0.23399062399999998	0.25094502399999996	0.235870055	0.18314963399999998	0.200448033	0.222863623	0.275747884	0.245696057	0.225251253	0.9921178779525948	0.19685881111962272	0.5460644269496328	0.9173415648155927	-0.12446908504304142	insig
LIPID-P-0025	C25H49NO5	Carnitine C18-OH	FA	CAR	LMFA07070043	0.045640788	0.041994428	0.04084101	0.046641347	0.041030427	0.038127964	0.041689703	0.030718925	0.058492446	0.050344012	0.03740345	0.04860494	0.3046258658908339	0.6302296546983889	0.8394927443029846	1.051037116508582	0.07181361778473155	insig
LIPID-P-0030	C12H19NO6	Carnitine C5:1-2OH	FA	CAR	LMFA07070065	74.317743549	55.068164426	58.912252731	55.656061341000004	64.110042668	57.191946697	63.781681801000005	52.842187904	62.564704826	61.785833023	64.512372547	80.524602502	0.6205263933348559	0.48281578708331674	0.7582830729430103	1.0568235954448661	0.07973458276028532	insig
LIPID-P-1302	C27H45NO4	Carnitine C20:4	FA	CAR	LMFA07070088	0.081587958	0.08755442	0.123607303	0.047425235	0.084258913	0.18503276899999999	0.149299021	0.10885490699999999	0.225455061	0.21548762800000001	0.10843569	0.082700943	1.048975847112664	0.1660573082284636	0.5152163310146805	1.4606760287132259	0.5466362304359562	insig
LIPID-P-0001	C7H15NO3	DL-Carnitine	FA	CAR	-	0.162368114	0.152923104	0.204927898	0.088971309	0.090120403	0.26315771600000004	0.11224150699999999	0.102513845	0.08551743699999999	0.419533434	0.264226207	0.133844947	0.3384646043813406	0.6788903895843696	0.8621870792751969	1.1614689996559513	0.21595064821518709	insig
LIPID-P-1307	C29H45NO4	Carnitine C22:6	FA	CAR	LMFA07070055	0.043621284	0.024523161	0.024360036	0.048209124000000006	0.036341236	0.108403036	0.062356392999999996	0.04333059400000001	0.098104419	0.12013912	0.059365109000000006	0.050781281	0.9603743519054838	0.19277903677036448	0.5435736774508638	1.520633869213565	0.6046728298176206	insig
LIPID-P-0056	C43H76O2	CE(16:0)	ST	CE	LMST01020005	2496.106821383	2234.42048463	1543.284166643	1544.259730171	1791.417763685	1958.730723468	1503.679872625	1676.8587628229998	1651.115878849	1475.994899987	2179.00832804	2470.146590249	0.22755929024864796	0.6635415936225881	0.853734007110574	0.9471469790691659	-0.07833977318460786	insig
LIPID-P-0057	C45H80O2	CE(18:0)	ST	CE	LMST01020007	409.959291862	299.11125281799997	269.26152322	315.514995631	390.15540252	388.75571610800006	361.66707836800003	498.477972562	434.991290952	457.672837205	470.11675738800005	545.898769211	1.8539267864268447	0.007498508674238554	0.16121793649612892	1.3358165605222565	0.4177219049712463	up
LIPID-P-0064	C43H74O2	CE(16:1)	ST	CE	LMST01020006	789.6260252110001	625.954674772	515.03043032	568.318936231	809.618253117	955.068129477	593.2765374219999	616.492192214	753.3678953939999	758.974121699	662.2812713569999	841.5183684839999	0.035279307306963034	0.9386079585750197	0.97620903325716335	0.9911563192871835	-0.012815486238909747	insig
LIPID-P-0066	C45H78O2	CE(18:1)	ST	CE	LMST01020003	3796.6673334959996	2773.2169135470003	2367.332855154	2508.442201294	2802.5247223290003	2710.075905562	2102.301243718	2148.915641433	2480.375871813	2898.594635633	2625.104521182	3717.915205588	0.3419770441055777	0.6182360016485717	0.8327712735388693	0.9419130962728012	-0.08633413628056712	insig
LIPID-P-0068	C47H82O2	CE(20:1)	ST	CE	LMST01020011	1021.868973803	580.394682621	704.7784835960001	760.371542267	868.23314927	988.7104510639999	737.587046525	769.7345371360001	664.518610433	1106.042689913	826.993711902	1031.948171697	0.30952353736823357	0.7298482310108212	0.891892687274325	1.0431462367149595	0.06094142074807486	insig
LIPID-P-0069	C49H86O2	CE(22:1)	ST	CE	LMST01020025	601.812162437	412.02079858400003	372.267609284	352.74968455699997	287.579334252	353.244376656	359.885467145	406.88484686099997	310.972497362	587.346807747	509.579112935	455.217910538	0.5162995468064914	0.5059252938178587	0.7707253636547017	1.1051457806477443	0.1442366892053103	insig
LIPID-P-0070	C51H90O2	CE(24:1)	ST	CE	LMST01020020	1746.8708741879998	1295.488472471	1297.515259543	1375.7237697720002	1360.964620059	1472.786078333	1222.1852993139998	1238.268603219	1203.1674005060001	1504.599452312	1444.6653639439999	1795.481001723	0.09858916145770755	0.8453114905262886	0.9395384579678296	0.9835096272100159	-0.02398892030915974	insig
LIPID-P-0084	C49H80O2	CE(22:4)	ST	CE	LMST01020018	199.526985399	314.16585892	127.221551911	123.07044550100001	126.388369831	202.975340237	212.724380085	135.62828228700002	129.201668547	247.524726122	300.257053076	276.395257235	0.6263153748995082	0.43012237436207157	0.7269566435376688	1.1905913857114694	0.2516783611817512	insig
LIPID-P-0086	C52H84O2	CE(24:4)	ST	CE	-	355.02878576	105.77841656	140.955696719	158.737358051	172.18125745	277.3622513	267.241683523	179.663438874	244.33553364099998	368.42663395	363.73997287	515.067277262	1.3459227243560594	0.08007870114437173	0.3748366745305926	1.6019871304194775	0.6798625578873368	insig
LIPID-P-0090	C50H80O2	CE(24:5)	ST	CE	-	3017.138827789	2777.178651995	2804.656939847	3029.72784625	2007.56019325	2799.788763125	3028.739079933	2832.341271659	2724.7114054539998	2589.66547052	3407.488613769	2738.561931921	0.5699974140403871	0.46693680267983406	0.7480322049564967	1.0538728274222586	0.07570078508073595	insig
LIPID-P-1260	C55H92O2	CE(28:4)	ST	CE	-	55.334406881999996	24.642013146	27.287577185	33.785580899	24.984599485	34.389928733000005	37.057513449	48.614812871999995	37.390740754	55.683528527	28.241320535	87.053624326	1.0980702780364704	0.15030941047890836	0.49851640696133015	1.4670966773770122	0.552963943524426	insig
LIPID-P-1252	C53H92O2	CE(26:2)	ST	CE	-	288.789057814	227.799960756	130.835800544	151.87833640600002	223.46929158400002	205.59196525	228.046236607	230.744220515	275.80298873099997	280.32461278799997	240.205642461	330.078325569	1.3848674799781227	0.06494286573103941	0.3542133939169766	1.2904981703541603	0.36792809600541965	insig
LIPID-P-1253	C53H90O2	CE(26:3)	ST	CE	-	199.93088617900003	150.546061021	77.525633196	125.422110065	96.165064001	142.045357809	166.580649396	155.884454317	130.497387286	248.85960523	117.52918934700001	231.236189616	0.9876218883474388	0.15694324246183652	0.5022183758778769	1.3271107596252665	0.4082887819318022	insig
LIPID-P-1254	C53H88O2	CE(26:4)	ST	CE	-	464.485897183	221.06500539400002	70.47784836	193.620382412	127.853742234	370.43934102199995	248.712926799	276.540783365	328.001943646	427.161314725	239.17618970799998	442.522590324	0.8691858685456181	0.26086960761007844	0.6088354440805637	1.3551063889604558	0.4384061215425394	insig
LIPID-P-1255	C53H84O2	CE(26:6)	ST	CE	-	393.399359875	400.13558324	233.84188660799998	287.686964961	170.349541945	290.07157278799997	388.39124672099996	285.34781468200003	262.84580134099997	446.231016275	257.02003743299997	460.65876205800004	0.6491168048421326	0.328737915829207	0.662048576177313	1.1830540870097965	0.24251603249178935	insig
LIPID-P-1256	C55H90O2	CE(28:5)	ST	CE	-	256.073094621	210.368311585	152.521292347	264.562263418	220.904889878	310.25696574	203.460001723	218.41437667	340.588925682	274.985096354	337.317352199	217.27133738	0.6943166818221914	0.40001542833817105	0.7110708492094977	1.1253636283409014	0.17039124147757082	insig
LIPID-P-1261	C55H88O2	CE(28:6)	ST	CE	-	191.448969795	57.04903365	82.043443988	72.50965738100001	84.62525632100001	104.29119691700001	126.494396868	79.967844362	137.346186335	157.515734805	184.958344695	144.001203573	1.189711631713353	0.13543521459596805	0.4687046566021968	1.402583130349629	0.4880862811292139	insig
LIPID-P-1262	C57H94O2	CE(30:5)	ST	CE	-	115.51562312600001	93.89320121600001	67.225024589	77.21298650899999	106.605842379	72.144089624	62.000070576999995	78.911000603	126.98043642299999	166.287797518	113.58295379200001	124.414138099	0.9547086511228067	0.21468943772419222	0.5635770815078833	1.262073745282238	0.33579621209904725	insig
LIPID-P-1263	C57H92O2	CE(30:6)	ST	CE	-	110.26491298299999	112.11719807600001	92.16334016200001	113.663787246	84.25891322	145.783393541	98.344939537	112.73000086200001	91.070517084	166.669191549	89.219238628	188.61618604	0.5333950707289118	0.4723705847435521	0.7492623572254746	1.1342929296753588	0.1817932625167055	insig
LIPID-P-1251	C53H94O2	CE(26:1)	ST	CE	-	2261.844368891	1804.57186303	1270.4083947889999	1507.025041246	1657.702531835	1661.556882789	1729.944498009	1497.1953239489999	1534.5011923379998	1887.9004534720002	2007.4328691389999	2103.795921211	0.4771123395243915	0.570657417553083	0.8058816631770069	1.0588069232241555	0.08243953333138682	insig
LIPID-P-1993	C38H73NO5	Cer(t26:1/12:1(2OH))	SP	Cer-AP	-	20.296014203	4.229155793	8.412163695	13.424085218	4.304531436	5.102418773999999	6.600869583	7.785415685	7.626230292000001	8.371598981	7.206169274	11.969873345	0.31727135912346827	0.7189908635581244	0.88333163237141	0.8886786173403645	-0.1702663192495384	insig
LIPID-P-2000	C48H95NO5	Cer(t30:0/18:1(2OH))	SP	Cer-AP	-	2.302234447	1.545077995	1.65351875	0.9661421920000001	0.8315988390000001	1.4484888459999998	1.4876453719999998	1.823055483	1.601138156	2.555340008	2.35916256	1.577846941	1.1186191951587532	0.149430035479053	0.49786049775064467	1.3037737395497313	0.38269352205960316	insig
LIPID-P-1509	C38H77NO5	Cer(t18:0/20:0(2OH))	SP	Cer-AP	LMSP02030017	9.350303061	0.708160748	4.075065335	4.624940308999999	4.515178719	1.476524114	5.1933967160000005	2.615688301	2.248997526	4.3764965060000005	3.422930405	5.196013202	0.17609499748599095	0.8401416243470758	0.9368191856576794	0.9314489769851132	-0.10245135166423662	insig
LIPID-P-1941	C38H73NO5	Cer(t14:1/24:1(2OH))	SP	Cer-AP	-	81.789907982	16.738344942	35.058211748000005	57.811753858	16.302267993	19.157433126	22.537381977	32.145664308	31.652557766999998	34.230114283	34.31509178	43.980216456	0.34157370827879224	0.6949101941339363	0.8713798394087053	0.8765884253839695	-0.19002846547881344	insig
LIPID-P-1950	C40H77NO5	Cer(t18:0/22:2(2OH))	SP	Cer-AP	-	1.989211342	1.049860689	1.3553432380000001	1.79314423	1.85003266	1.289622327	2.084485131	1.409125011	1.814006235	1.630459483	1.8873300480000001	1.3239405370000001	0.5012291441529296	0.49612039358830096	0.762566004861245	1.0881433530057667	0.12186863107992559	insig
LIPID-P-1951	C38H73NO5	Cer(t18:1/20:1(2OH))	SP	Cer-AP	-	18.680411082	4.11030364	8.321807479	9.896588372	3.03148916	4.065113858	3.563222447	6.68453677	7.385596812	8.23811107	6.502709892	9.884213595	0.2950336735498334	0.715068441453867	0.8816614475273487	0.878448471740497	-0.18697043215367995	insig
LIPID-P-2554	C43H83NO4	Cer(d20:1/23:1(2OH))	SP	Cer-AS	-	6.8663132629999994	3.842886294	9.216334016	9.05390857	3.471100882	3.7660709999999997	3.955176916	4.606077378999999	4.95149661	7.9711352479999995	8.450091351000001	4.2257280139999995	0.2277878471642179	0.8076518683232065	0.9277998773157502	0.9432053889527018	-0.08435613378647165	insig
LIPID-P-2533	C42H81NO4	Cer(d18:2/24:0(2OH))	SP	Cer-AS	-	1.181409782	0.176297361	1.08427459	1.95972047	0.383744398	1.130755809	1.131323127	0.889510163	1.00880959	1.659064035	1.6557031780000002	0.792550705	0.44023197404261133	0.5206677269842727	0.7812854878193666	1.2063415521309049	0.2706384360952145	insig
LIPID-P-2530	C39H73NO4	Cer(d18:2/21:1(2OH))	SP	Cer-AS	-	19.286262253	3.872599333	6.749609324	9.004915559	7.2627519760000006	6.41073128	8.997136679	7.248186774	7.117197931000001	7.179742634	6.391185844	6.393000536000001	0.5261108705505613	0.5205119166485026	0.7812854878193666	0.8239024422745291	-0.2794545759002643	insig
LIPID-P-2528	C33H63NO4	Cer(d18:2/15:0(2OH))	SP	Cer-AS	-	4.867004401	1.1290954579999999	3.334144365	4.742523537	1.456213826	1.53259465	1.336208418	1.620493762	1.184657133	2.364642992	3.0712007139999997	2.5662683	0.8107351263156739	0.3176664858986491	0.659289720356774	0.7117438125479567	-0.4905700487465579	insig
LIPID-P-2519	C44H83NO4	Cer(d18:1/26:2(2OH))	SP	Cer-AS	-	8.067918084	2.178956146	2.746828962	5.389231292000001	4.038932688	1.999849117	5.050867819	3.0384258039999996	3.313337918	3.117896203	4.812691622	3.763255635	0.19255607235872726	0.8352785231368848	0.934957045143946	0.9457351288370788	-0.08049190901760483	insig
LIPID-P-2515	C41H81NO4	Cer(d18:1/23:0(2OH))	SP	Cer-AS	-	7.189433887000001	2.466182184	2.701650854	5.751779579	3.901554025	2.7381111739999997	3.892820523	2.835864084	2.082405116	3.337197771	4.366595429	2.339566154	0.8674113862847005	0.2963566294072345	0.6442128310653312	0.7618355776763319	-0.39244843163996784	insig
LIPID-P-2500	C33H65NO4	Cer(d18:1/15:0(2OH))	SP	Cer-AS	-	11.208246649000001	4.021164525	4.933449385	13.424085218	4.835728933	3.34554198	5.8525928689999995	6.112079734	3.887156217	5.997421137999999	5.619096279	4.089706726	0.8242047801443568	0.37905426923434826	0.700077078703097	0.7555518397450642	-0.4043973502485938	insig
LIPID-P-2499	C31H59NO4	Cer(d18:1/13:1(2OH))	SP	Cer-AS	-	32.413037608	7.73529432	11.204170765	23.32067359	14.378966712999999	12.428968807999999	11.135070147	10.128086015	9.532787866	10.58368436	15.012852654000001	15.234384257	0.9175116610431793	0.25126258571424276	0.5991981246842253	0.7058147474511285	-0.5026385204620831	insig
LIPID-P-2484	C33H61NO4	Cer(d17:1/16:2(2OH))	SP	Cer-AS	-	8.108308162	2.565225645	3.9576022539999998	5.859564205	3.260453599	3.410957605	3.892820523	2.113687516	3.165255777	5.396725539	3.714608685	2.820174705	0.8389744645089912	0.32699736721436307	0.662048576177313	0.7769378594999191	-0.36412888026514	insig
LIPID-P-2482	C32H61NO4	Cer(d17:1/15:1(2OH))	SP	Cer-AS	-	26.05160032	9.72606789	16.806256147	25.476366106999997	13.371523185	10.746852729	16.123581573	8.736575067	12.031674005	11.44182093	17.24333362	11.697830769000001	0.9723185321857444	0.23818041700129577	0.5850062611800146	0.756271526172884	-0.4030237928049834	insig
LIPID-P-2579	C42H83NO4	Cer(d24:1/18:0(2OH))	SP	Cer-AS	-	31.302310461999998	9.90434612	12.920938865999998	28.415946811999998	10.623949928	11.774812555	11.669553514	16.028796998	16.381586915	16.11389781	13.211310335	20.765916636	0.39285790505197504	0.6805174612621292	0.8621870792751969	0.8973603394610172	-0.1562406721025684	insig
LIPID-P-2586	C39H71NO4	Cer(d24:3/15:1(2OH))	SP	Cer-AS	-	8.5425015	1.604504071	2.656472746	3.88024653	2.655987482	1.878362955	2.8416699010000004	1.972775015	2.85983636	2.278829335	1.853014956	3.7723237210000002	0.6475677341847479	0.42366794722821	0.7246113999632261	0.7342065234233242	-0.4457421620507336	insig
LIPID-P-2009	C35H69NO3	Cer(d16:0/19:1)	SP	Cer-NDS	-	9.693618724	5.288920828	8.601911748	6.819827235	4.579288762	4.896826808999999	5.612075354	7.362678181000001	8.48695774	4.481379864	7.669423012999999	10.065575313	0.4959582139866843	0.6057055405131768	0.8266468407860689	1.0952271271167964	0.13123008552163506	insig
LIPID-P-2006	C34H67NO3	Cer(d16:0/18:1)	SP	Cer-NDS	-	14.540428085999999	9.577502698	19.78801127	13.424085218	8.682331493	8.77503888	8.658630546	8.630890691	9.347685189	14.492973178	18.70172502	10.24693703	0.20269471206354875	0.7541540279068957	0.9015777084273574	0.9370407830828594	-0.09381625482470016	insig
LIPID-P-2012	C37H75NO3	Cer(d16:0/21:0)	SP	Cer-NDS	-	0.5604123320000001	0.292178211	0.429192025	0.8916728140000001	0.325129502	0.412118439	0.5638799520000001	0.403362034	0.49977722799999996	0.31178962	0.473548267	0.697335803	0.024813306363409376	0.9520990937287612	0.980455070950337	1.0133952439233187	0.01919696311820449	insig
LIPID-P-2013	C35H71NO3	Cer(d17:0/18:0)	SP	Cer-NDS	-	1.090532106	0.97062592	1.174630806	1.136637872	0.50921691	0.5569673239999999	0.602184594	0.7970363340000001	0.925513385	0.5806724120000001	1.02087398	0.441615782	0.8636430449765956	0.26927453500328086	0.6119685450101886	0.8031272206807746	-0.3162995565750885	insig
LIPID-P-2019	C37H73NO3	Cer(d18:0/19:1)	SP	Cer-NDS	-	11.713122625	6.58639017	9.758471311000001	8.848137921000001	6.960518917999999	5.821990652	5.220120885	8.807031317	7.700271363	7.065324424	12.010282123	10.428298747000001	0.25457725688619415	0.8525929087472914	0.9443236354505062	1.0310472881304533	0.04411050223734351	insig
LIPID-P-2017	C36H71NO3	Cer(d18:0/18:1)	SP	Cer-NDS	-	1.898333667	1.000338958	1.31016513	1.499186159	1.456213826	1.158791077	1.327300361	1.796634389	1.527097085	1.763947393	2.076063053	1.5869150269999999	1.2487114553071026	0.1083984596255668	0.42338044420390025	1.210852146446437	0.2760227125870306	insig
LIPID-P-2029	C42H85NO3	Cer(d24:0/18:0)	SP	Cer-NDS	-	22.719418884	13.568954184	21.775848019	16.85359604	11.35663613	14.204535780999999	10.155183974	16.557218877	13.049738729000001	18.21156498	24.363715164000002	13.964852235999999	0.11632280588841742	0.8060910323183578	0.9277998773157502	0.9584319555960061	-0.06125208428641565	insig
LIPID-P-0107	C42H83NO3	Cer(d18:0/24:1)	SP	Cer-NDS	LMSP02020011	46.751515303000005	12.578519572000001	25.6611653	38.508507230999996	19.690941675999998	18.036022406	15.678178767	18.31862514	12.95718739	19.260398566	26.079469753	18.680256887	1.0455466096439265	0.18894982539065922	0.5382918421067228	0.6883111552126767	-0.5388672035028165	insig
LIPID-P-0106	C42H85NO3	Cer(d18:0/24:0)	SP	Cer-NDS	LMSP02020012	32.211087218	6.3090684779999995	12.649870218	10.288532466	8.425891322	7.410655837999999	6.49397291	8.252188344	4.507250185	10.011593314	10.466102993	7.834826189	0.8441857451378427	0.2733947898755428	0.6167069358504047	0.6153809300432971	-0.7004483580053842	insig
LIPID-P-0105	C40H81NO3	Cer(d18:0/22:0)	SP	Cer-NDS	LMSP02020010	5.119442389	4.694660061	6.3158994879999995	4.027225565	6.291942758999999	8.831109416	4.676729462	4.667726598	3.665033005	10.011593314	4.306544018	5.794506869	0.231069258575529	0.7654144760387297	0.9044141173785328	0.9388285344759959	-0.09106640351476933	insig
LIPID-P-0104	C38H77NO3	Cer(d18:0/20:0)	SP	Cer-NDS	LMSP02020009	1.090532106	0.830974639	0.91259778	0.721177133	1.080712148	1.485869203	0.953162005	0.836667975	0.83111102	1.315809407	0.47011675700000005	0.94308093	0.6213134438405686	0.4296636148314982	0.7269566435376688	0.8739084958508258	-0.1944458672133191	insig
LIPID-P-2025	C40H79NO3	Cer(d22:0/18:1)	SP	Cer-NDS	-	1.9084311859999998	1.307373688	2.475760314	2.479046394	0.9158577520000001	1.8036022409999999	1.024426454	1.972775015	2.073149982	1.744877692	2.642262067	1.7592086580000001	0.1771083602752042	0.8738089479788387	0.9540773238628923	1.029993218203435	0.042634838285694476	insig
LIPID-P-0102	C34H69NO3	Cer(d18:0/16:0)	SP	Cer-NDS	LMSP02020001	30.393533707	21.195300696	35.781061475	26.848170436	20.332042103	20.091942058	13.183923054000001	20.080031404	15.918830222	19.06970155	34.572454969	19.042980320999998	0.8737593496142	0.2035690343541651	0.5492372377869239	0.7880645732882443	-0.3436142472540418	insig
LIPID-P-2412	C33H65NO4	Cer(t17:1/16:0)	SP	Cer-NP	-	48.569068814	11.489041499	24.938315573	40.664199748	24.270230438000002	19.811589379	24.942557129	19.287398585	15.641176207	16.781337364000002	28.996252554	18.680256887	0.9173174916663356	0.2511998441063466	0.5991981246842253	0.73245662506901	-0.44918476695746173	insig
LIPID-P-2415	C37H73NO4	Cer(t17:1/20:0)	SP	Cer-NP	-	5.573830766	1.703547533	2.204691667	3.106156945	2.4270230440000002	1.616700454	2.966382687	2.0520382969999997	1.360504676	2.736502172	2.084641826	2.004046977	0.7086222053254662	0.40831343058957875	0.7130899127445766	0.7939006737210383	-0.3329695742871574	insig
LIPID-P-2410	C39H77NO4	Cer(t17:0/22:1)	SP	Cer-NP	-	5.129539908	2.2482865690000002	2.349261612	4.54655149	3.461942304	2.308237064	3.8571882989999997	2.835864084	2.267507793	3.251384114	3.517296907	2.203544866	0.5395564665822421	0.5632215220237319	0.8039344546728787	0.8946791083285074	-0.16055776651648163	insig
LIPID-P-2393	C35H69NO4	Cer(t14:1/21:0)	SP	Cer-NP	-	4.129885477	0.519978171	2.132406694	4.634738911	0.979967795	0.7120958070000001	1.505461484	1.902318765	1.7769856990000001	2.049992917	2.187587101	3.572825832	0.07370943422053991	0.9815924801343556	0.9900015103485865	0.9913112804955877	-0.012589947352549435	insig
LIPID-P-2418	C39H75NO4	Cer(t17:1/22:1)	SP	Cer-NP	-	22.618443689	8.230511626	11.384883197	15.187833641	10.990293029000002	7.7564241439999995	12.382198003	11.361070399	8.718336087	10.202290329	10.809253910999999	11.153745617	0.6501300111793149	0.4412655991635427	0.7289093210672686	0.8484739524870021	-0.23705772409366216	insig
LIPID-P-2422	C33H63NO4	Cer(t17:2/16:0)	SP	Cer-NP	-	59.676340268999994	11.489041499	20.962642075999998	33.413234009	19.324598576	25.605544763	23.51726815	16.38107825	18.695370377	20.690626182	35.85927091	23.21429982	0.5065465888696068	0.49757045422441826	0.763274186190412	0.811619501696763	-0.3011245641161141	insig
LIPID-P-2430	C39H73NO4	Cer(t17:2/22:1)	SP	Cer-NP	-	2.4335022	0.0	0.0	0.0	0.0	0.0	1.83505956	0.384867269	0.0	1.172786645	0.0	0.0	0.1699853109824528	0.7622863796784035	0.9044141173785328	1.3941690597197733	0.4794055158912249	insig
LIPID-P-2442	C34H69NO4	Cer(t18:0/16:0)	SP	Cer-NP	-	6.472510002000001	0.7349024820000001	3.5509992830000003	2.939580705	1.2913594309999998	2.560554476	1.870691785	1.321054698	2.535906675	2.5458051569999998	3.4572454969999997	2.892719392	0.36155088706298616	0.5997312093438935	0.8255989586979906	0.8332479323934289	-0.2631822624251633	insig
LIPID-P-2451	C33H63NO4	Cer(t18:1/15:1)	SP	Cer-NP	-	16.055056010999998	3.694321103	8.321807479	10.288532466	5.366926428999999	5.653779044	10.511506219	5.654114106000001	4.775649067	8.152297413	5.619096279	5.322966404	0.6411168192259796	0.4700669790442835	0.7480322049564967	0.8107591518087095	-0.3026546910449841	insig
LIPID-P-2452	C35H69NO4	Cer(t18:1/17:0)	SP	Cer-NP	-	2.130576615	0.458571225	0.8448306179999999	1.4109987380000002	0.7766473740000001	0.854141165	0.9353458920000001	0.93354532	0.619168455	1.077438138	0.650270989	1.124442648	0.5930230020706325	0.4925481368596458	0.7609357693128866	0.8246455570709431	-0.27815393059950644	insig
LIPID-P-2425	C35H67NO4	Cer(t17:2/18:0)	SP	Cer-NP	-	74.418718744	19.709648778	36.142486338000005	49.874885955	41.213598858000005	33.4554198	49.885114258	38.046375291	36.095022015	25.648748585	47.354826657	25.93472558	0.4499743019454306	0.5567257893748481	0.8023740671525167	0.8750074513820799	-0.19263279219816543	insig
LIPID-P-2087	C44H83NO3	Cer(d18:2/26:1)	SP	Cer-NS	-	54.627580517	31.3967772	55.298004096999996	44.779612734	32.421364435	31.866754614	22.00289861	41.481117505	24.988861395	43.097525503	56.19096279	33.007832557	0.46914898065304694	0.49562657784486996	0.762566004861245	0.8817010097664868	-0.18163858293212823	insig
LIPID-P-2103	C44H87NO3	Cer(d20:1/24:0)	SP	Cer-NS	-	5.432465493	7.29950309	8.619982992	7.613514025	4.066408421	3.924937518	2.859486014	4.984779726	3.0356839030000002	5.520678599	7.026015042	4.824221681	1.0108256380189369	0.1899357013492644	0.5395319626594474	0.7644291752600806	-0.3875452535162621	insig
LIPID-P-2099	C43H83NO3	Cer(d19:2/24:0)	SP	Cer-NS	-	3.150426085	1.772877955	2.6384015030000003	2.057706493	1.611909644	1.691461169	1.532185652	2.4131265809999998	2.008364045	2.555340008	2.7795224339999995	1.25139585	0.10365217037010595	0.8595930624448646	0.9485164826977815	0.9703741613959236	-0.04338695922928862	insig
LIPID-P-2096	C43H83NO3	Cer(d19:1/24:1)	SP	Cer-NS	-	11.309221844000001	9.90434612	15.631625341	10.484504513	8.096182531	7.859220126	5.460638400000001	9.599664136	7.311555742	9.630199283	13.726036712	11.697830769000001	0.35103854629726894	0.5721660243171176	0.8058816631770069	0.9074161945067213	-0.1401636874291978	insig
LIPID-P-2092	C41H81NO3	Cer(d19:1/22:0)	SP	Cer-NS	-	1.797358472	1.366799765	4.382276469	2.7926016689999997	2.124789986	1.9718138490000001	1.425288979	2.562846113	2.61920288	4.080916132	5.919353332000001	3.3370555989999997	0.9454753715210197	0.2635886457541288	0.6089314459493331	1.381626498365049	0.46636765785009293	insig
LIPID-P-2089	C35H69NO3	Cer(d19:1/16:0)	SP	Cer-NS	-	4.311640828	2.3572343769999997	5.276803005	3.6058856639999997	3.004013428	2.186750903	1.6123581569999998	3.003197679	2.646968281	3.241849264	3.6888723660000005	3.2826470839999997	0.6394848148676618	0.3658094777316464	0.6885825463183932	0.8425232046413856	-0.24721167356611698	insig
LIPID-P-2086	C43H81NO3	Cer(d18:2/25:1)	SP	Cer-NS	-	6.795630626	6.873616207	11.113814549	6.124126467999999	5.6233666	5.812645562999999	3.9106366360000004	7.662117246	5.516059775	7.7613685310000005	11.581343475999999	5.721962182	0.0873068381819333	0.9820872540885325	0.9900015103485865	0.9955196544677362	-0.006478295643519978	insig
LIPID-P-2077	C44H83NO3	Cer(d18:1/26:2)	SP	Cer-NS	-	7.845772655	6.764668400000001	11.204170765	6.594459381	4.533495874	6.279900028999999	4.908338921	5.927132077	4.044493492	9.315549207	7.326272095	5.359238748	0.6553886172509877	0.3986817829765841	0.7110708492094977	0.8532836510988254	-0.22890268862084848	insig
LIPID-P-2084	C42H77NO3	Cer(d18:2/24:2)	SP	Cer-NS	-	2.271941888	1.366799765	1.99687237	1.362005726	1.337152318	1.39241831	1.104598959	1.497195324	1.406780345	1.773482244	2.007432869	1.732004401	0.01785749528720512	0.8743397568249327	0.9540773238628923	0.9788534790594446	-0.030835170558143308	insig
LIPID-P-2049	C31H61NO3	Cer(d17:1/14:0)	SP	Cer-NS	-	8.774744449	5.001694791	8.638054235	7.42734058	3.95650549	4.962242434	3.50977411	3.971971124	5.256916027	7.456253306	9.43665024	4.6428599639999995	0.4182266048292662	0.5669607500975674	0.8056750588958282	0.8842598078008596	-0.17745777916621086	insig
LIPID-P-2051	C33H65NO3	Cer(d17:1/16:0)	SP	Cer-NS	-	117.131226246	88.049637005	142.762821036	115.623507716	75.191921472	86.909330765	55.051786806	94.23523509600001	73.300660092	99.162448061	150.986403833	92.494475846	0.3759845437088238	0.5615367659194512	0.8039344546728787	0.9034034158788151	-0.14655772609520767	insig
LIPID-P-2053	C35H69NO3	Cer(d17:1/18:0)	SP	Cer-NS	-	5.08914983	3.664608064	5.611121004	4.007628361	3.232977866	3.139950015	2.467531545	4.156918782	2.924622297	4.128590386	5.7306203270000005	4.6609961360000005	0.03765367012651881	0.86282273859441	0.9505557152169	0.9726755394207225	-0.03996945712961767	insig
LIPID-P-2054	C35H67NO3	Cer(d17:1/18:1)	SP	Cer-NS	-	1.7670659130000002	0.709151182	2.0872285859999997	1.136637872	0.796796245	0.913949736	0.7304606020000001	1.7878273569999998	1.2216776679999999	0.9382293159999999	1.4240763090000002	0.6764792059999999	0.19360446110371632	0.724343933193669	0.8875309457475409	0.9147087282064583	-0.12861567746881752	insig
LIPID-P-2057	C39H77NO3	Cer(d17:1/22:0)	SP	Cer-NS	-	3.190816163	1.673834494	2.502867179	2.6162268269999998	1.95993559	1.560629918	0.797271023	1.9903890780000002	1.267953337	2.2025505290000003	3.08835826	1.614119284	0.6992181299212291	0.3316648843717642	0.6635655901071199	0.8116402372434817	-0.30108770609554586	insig
LIPID-P-2059	C40H79NO3	Cer(d17:1/23:0)	SP	Cer-NS	-	1.5752130430000002	0.677457275	1.454735075	0.870115889	0.9158577520000001	0.68312603	0.6859203209999999	1.312247666	1.036574991	1.525576124	1.664281951	0.761719213	0.5166245681710098	0.5683579591092867	0.8058816631770069	1.1311122056258058	0.17774205087549758	insig
LIPID-P-2060	C40H77NO3	Cer(d17:1/23:1)	SP	Cer-NS	-	3.66539958	2.1492431080000003	4.328062739	3.25313598	1.868349815	2.326927243	2.102301244	3.399514088	2.313783463	4.252543446000001	4.512434569	3.055944937	0.49321998143965656	0.5591583547637936	0.8023740671525167	1.1162747716166892	0.15869219101683532	insig
LIPID-P-2061	C41H81NO3	Cer(d17:1/24:0)	SP	Cer-NS	-	29.989632927	26.741734523	32.528237704	36.744758808	19.141427025	15.88665186	12.11495632	23.86705487	20.916602501	26.125491124	36.459785016	19.677746332	0.5987404786136843	0.4500048889599487	0.7380294722394392	0.8641838483144675	-0.21058982782731164	insig
LIPID-P-2062	C41H79NO3	Cer(d17:1/24:1)	SP	Cer-NS	-	34.836442289000004	28.029299519000002	48.06950683	36.058856644	29.032690751	24.39068315	18.617837285	31.000750237	21.379359194	33.181280697	57.391991002	27.385619319	0.1341064826714087	0.7798514354626012	0.9148129370814485	0.9428161580730423	-0.0849516110425013	insig
LIPID-P-2065	C42H81NO3	Cer(d17:1/25:1)	SP	Cer-NS	-	43.823234647	29.713038359000002	52.316248975	34.197122197	31.597092458000002	31.119147466999998	27.793135086	24.13126581	28.320709581	39.951024748	63.91185844100001	34.82144973	0.03235028999511492	0.9293195242483215	0.9745376976224722	0.9827781497043501	-0.025062312547078497	insig
LIPID-P-2068	C44H85NO3	Cer(d17:1/27:1)	SP	Cer-NS	-	8.411233747	4.506477485	8.412163695	6.643452392	4.73498458	5.728539758999999	3.3939693810000002	5.592464887	5.044047948	6.7602092	11.238192558	4.6609961360000005	0.07080968442625439	0.8311283899860602	0.9328591618935711	0.9545495670783849	-0.06710798021102135	insig
LIPID-P-2071	C33H65NO3	Cer(d18:1/15:0)	SP	Cer-NS	-	7.431774355	4.813512214	9.125977800000001	7.740895856	3.645113855	6.569597798999999	2.993106855	5.293025822	5.682652184	6.540907632000001	8.484406443	4.797017424	0.5646904381331547	0.4258212348157403	0.7251609147357161	0.8592373292228204	-0.218871422892274	insig
LIPID-P-2104	C44H85NO3	Cer(d20:1/24:1)	SP	Cer-NS	-	2.948475695	2.7534082210000004	3.948566632	2.302671552	1.456213826	1.3643830419999998	1.754887055	2.730179708	2.017619179	3.5183599360000004	4.297965245	3.736051377	0.7571401532452977	0.36253231507869377	0.6862435945883301	1.2221068059509876	0.2893703749130723	insig
LIPID-P-2074	C41H79NO3	Cer(d18:1/23:1)	SP	Cer-NS	-	22.820394079	14.361301874	28.100783128000003	24.692477919	17.584468846	16.073553647	14.698292594000002	18.054414201	18.325165023	24.123172461	36.974511393	18.770937745	0.3048951225087442	0.7647742821045553	0.9044141173785328	1.0591550406209702	0.08291378854005227	insig
LIPID-P-2075	C42H79NO3	Cer(d18:1/24:2)	SP	Cer-NS	-	8.512208942000001	5.477103404	7.273675376	8.13283995	5.183754878999999	5.055693327	5.638799522	7.477169588	7.172728734	8.819736967	11.323980287000001	7.617192129	1.0122977631538763	0.19576466212926938	0.5460644269496328	1.2122940023150053	0.27773961980521716	insig
LIPID-P-2076	C43H83NO3	Cer(d18:1/25:1)	SP	Cer-NS	-	30.898409681999997	26.048430295	46.53345116	23.712617684	23.995473113000003	23.923428684	18.350595602000002	32.057593995	24.248450687	31.36965905	37.231874581	24.302470124000003	0.10841108396267794	0.7899123660968929	0.9210049301935737	0.9568780280875938	-0.06359305678828224	insig
LIPID-P-2046	C41H79NO3	Cer(d16:1/25:1)	SP	Cer-NS	-	2.282039408	1.208330227	2.358297234	1.5579777730000002	1.364628051	0.891521522	0.9798861729999999	1.444353136	0.870908095	1.792551946	2.402056425	1.1607149909999999	0.32268730215642977	0.6278743412186721	0.8387913529290222	0.8952349158560653	-0.15966178963867075	insig
LIPID-P-2078	C46H91NO3	Cer(d18:1/28:0)	SP	Cer-NS	-	2.978768254	2.911877759	3.3973937160000003	4.487759876	2.949061963	3.794106268	1.647990382	3.0912679919999997	3.2115314460000004	2.822315829	4.932794443	3.327987513	0.29656728348953454	0.6344264941138311	0.8398945565147901	0.9276240285149984	-0.10838790387019356	insig
LIPID-P-2083	C40H75NO3	Cer(d18:2/22:1)	SP	Cer-NS	-	3.311986397	2.198764839	3.3160731219999997	3.0375667280000003	2.628511749	1.943778581	1.67471455	2.67733752	1.9991089119999998	3.041617397	3.422930405	1.786412916	0.5812135105528108	0.43779692482156607	0.7275465803798007	0.8883862460086267	-0.17074103762690487	insig
LIPID-P-2085	C43H83NO3	Cer(d18:2/25:0)	SP	Cer-NS	-	25.44574915	23.671387226	37.859254439000004	22.144841308	18.775083924	23.175821536999997	14.787373155	25.54039082	20.083640455	27.269673216999998	39.0334169	23.758384971999998	0.09798150689699996	0.9818641062923819	0.9900015103485865	0.9960332985646223	-0.00573412079578425	insig
LIPID-P-2108	C46H91NO3	Cer(d20:1/26:0)	SP	Cer-NS	-	3.968325165	1.039956343	2.493831557	2.29287295	1.2547251209999999	2.588589744	1.309484249	1.259405478	1.6289035580000002	2.517200605	4.306544018	2.0131150630000003	0.02856114952417858	0.8775659935258457	0.9552019798998257	0.9557387746236612	-0.06531174451996417	insig
LIPID-P-0108	C32H63NO3	Cer(d18:1/14:0)	SP	Cer-NS	LMSP02010001	39.582276456	17.728779554000003	42.1963528	24.986435989	15.294824465	23.175821536999997	9.175297801000001	22.457929859	11.383814635999999	16.018549302	52.330514965	15.597107692	0.4425202748218277	0.47023826837744886	0.7480322049564967	0.7790851468988906	-0.3601470845775279	insig
LIPID-P-0109	C34H67NO3	Cer(d18:1/16:0)	SP	Cer-NS	LMSP02010004	164.589567915	130.737368782	229.50478824799998	143.059594293	171.26539969799998	141.110848876	125.603591256	175.259923215	165.66689591600002	182.115649805	325.135494617	142.368948116	0.6573304653034218	0.5084339429881786	0.7707253636547017	1.1386182095326247	0.18728407755585766	insig
LIPID-P-0110	C35H69NO3	Cer(d18:1/17:0)	SP	Cer-NS	LMSP02010020	8.037625525	6.130790247999999	9.216334016	7.143181112000001	4.451068677	4.401537074	3.447417717	7.15130943	5.79371379	7.322765395	7.549320192000001	5.658485581	0.2877510060484297	0.6953307148770047	0.8713798394087053	0.9375954530859553	-0.09296252152891836	insig
LIPID-P-0113	C38H75NO3	Cer(d18:1/20:0)	SP	Cer-NS	LMSP02010007	3.927935087	3.31795595	4.309991496	2.224282733	4.487702987	6.130378599999999	3.340521044	4.183339876000001	4.488739917	9.916244806	4.400910521	4.76074508	0.7476029738805194	0.34263185426088705	0.670824745461856	1.2742924289323323	0.34969639012082154	insig
LIPID-P-0116	C41H81NO3	Cer(d18:1/23:0)	SP	Cer-NS	LMSP02010021	14.136527306	25.355126066999997	9.668115095	9.896588372	7.2169590889999995	21.400254565	9.531620046	16.204937624	8.542488544	36.995221007	13.726036712	17.320044007	0.29455309812209385	0.6480651016216429	0.8469697331540317	1.1670603508385957	0.22287916738998878	insig
LIPID-P-0118	C43H85NO3	Cer(d18:1/25:0)	SP	Cer-NS	LMSP02010013	16.257006400999998	8.606876778	13.643788593	18.715330486	7.574143612	4.280050913	14.252889788	10.920718834	15.826278884	24.790612015	20.417479609	12.876681932	1.0143665573077671	0.13836827963673906	0.4701105006917357	1.4344047772127442	0.5204521981499757	insig
LIPID-P-0119	C44H87NO3	Cer(d18:1/26:0)	SP	Cer-NS	LMSP02010011	26.960377076	20.105822622999998	28.010426912	25.28039406	11.814565005999999	26.259701015999998	23.962670956	40.600414373	30.541941705	38.806842655	35.601907722	20.856597495	1.3447411717893742	0.0648036726144284	0.3542133939169766	1.375197612142302	0.4596389448722925	insig
LIPID-P-0120	C34H65NO3	Cer(d18:1/16:1)	SP	Cer-NS	-	8.693964292999999	4.605520946	10.390964822	9.896588372	4.3228485910000005	5.663124133999999	4.86379864	6.860677396	8.320365331	7.62788062	13.640248983	9.612171019	0.6310621220959186	0.4741781583767153	0.7508275557265365	1.1687313003074415	0.22494328207446246	insig
LIPID-P-0124	C42H81NO3	Cer(d18:1/24:1)	SP	Cer-NS	LMSP02010009	239.31121224400002	53.780599431000006	131.016512976	224.387993788	113.56636129700001	99.992455826	86.22998321700001	140.912501078	94.40236527	142.069276549	156.991544894	114.25788192799999	0.5243812283815279	0.5310028051980551	0.7870664632737008	0.8524553971329456	-0.23030374464324724	insig
LIPID-P-0125	C44H85NO3	Cer(d18:1/26:1)	SP	Cer-NS	LMSP02010010	38.26959892	11.786171883	38.762816598	28.024002718000002	26.468289044000002	15.419397394	20.844851315	11.361070399	20.731499824	17.448776918	14.06918763	29.017874775	0.9931310666569231	0.18864169414012416	0.5382918421067228	0.7148810127616189	-0.48422496010679517	insig
LIPID-P-0126	C32H63NO3	Cer(d16:1/16:0)	SP	Cer-NS	-	8.724256851	11.092867654	16.083406421	7.211771328999999	8.334305547	12.896223275	4.2402347119999995	6.658115676	7.783567568	8.304855025	21.618507820999998	10.156256171	0.09116197619514226	0.7522153069991786	0.9008252936735158	0.9132569392645967	-0.13090728412696565	insig
LIPID-P-0129	C38H75NO3	Cer(d16:1/22:0)	SP	Cer-NS	LMSP02010016	2.998963293	3.7933645639999996	4.129279063999999	2.1360953119999997	4.6525573819999995	3.934282608	2.8773021260000005	3.910321905	3.5539713980000003	4.967657254	2.393477652	3.44587263	0.09735227951182239	0.8758474372895573	0.9542090844896522	0.9770870987757367	-0.03344092330675602	insig
LIPID-P-0131	C40H79NO3	Cer(d16:1/24:0)	SP	Cer-NS	LMSP02010050	29.080856171	10.201476503	13.824501024000002	12.64019703	31.780264008000003	19.344334912	17.192548307	17.085640756	22.675077933	35.946387422	21.017993715	17.410724865	0.410610232498673	0.6223634428221734	0.8348292865252065	1.123697627846395	0.16825387764672858	insig
LIPID-P-0134	C34H65NO3	Cer(d18:2/16:0)	SP	Cer-NS	LMSP02010024	58.868538708	23.572343765	48.340575477	52.030578471999995	25.369259741	32.427459973000005	42.847749925	22.986351738000003	20.546397147	27.460370232	59.450896508999996	51.506727726	0.18651566238095413	0.7751284402541183	0.9108255625872475	0.9342905756511058	-0.09805677958402136	insig
LIPID-P-0136	C36H69NO3	Cer(d18:2/18:0)	SP	Cer-NS	-	4.8064192839999995	7.101416167999999	8.638054235	6.212313889	6.65828586	5.663124133999999	1.4698292590000002	9.071242257	6.6266758370000005	6.407419721	6.682864124	5.196013202	0.32617335849602086	0.6165907467909577	0.831793007435645	0.907226074190682	-0.14046599013960756	insig
LIPID-P-0139	C40H77NO3	Cer(d18:2/22:0)	SP	Cer-NS	LMSP02010029	10.097519504	10.399563426	11.294526980999999	10.092560419	13.188351634000002	12.615870595	8.783343332000001	10.128086015	6.145408876	21.930156783	10.637678452000001	11.60714991	0.03833123504904102	0.9142428640221583	0.9716571771114689	1.0228020012095085	0.03252688846518459	insig
LIPID-P-2048	C42H81NO3	Cer(d16:1/26:1)	SP	Cer-NS	-	12.62189938	7.07170313	13.192007513	7.525326604	7.070421848	6.859295567999999	5.335925614	7.477169588	4.618311791	7.799507934	11.066617099	7.154719749	0.7603825517108201	0.2655224328267441	0.6089314459493331	0.7996269559180506	-0.32260098784509467	insig
LIPID-P-0142	C42H79NO3	Cer(d18:2/24:1)	SP	Cer-NS	-	85.626965394	34.863298342	37.497829576	69.766048723	26.651460595	44.295723421999995	38.571882989	33.554789319	35.076957291999996	55.016088972	52.244727235	56.403494095	0.3910507684176965	0.6657064086096174	0.8544888229914491	0.9068186722908804	-0.14111399698895796	insig
LIPID-P-2116	C37H69NO3	Cer(d21:3/16:0)	SP	Cer-NS	-	4.049105321	1.8818257630000002	2.5119028009999997	3.997829758	3.342880796	2.065264742	1.7370709430000002	3.1793383060000004	3.498440595	2.4123172459999997	4.2550713810000005	3.5093492310000003	0.24543936837408878	0.8215196463407437	0.9328591618935711	1.0416150183167785	0.05882215497461402	insig
LIPID-P-2047	C42H83NO3	Cer(d16:1/26:0)	SP	Cer-NS	-	16.257006400999998	10.102433042000001	18.794092896	12.444224983	9.524920625	8.438615665	7.963802169	11.625281339	9.440236527	12.204608992	21.618507820999998	15.959831126	0.2680903008163797	0.8413347517475475	0.9373899744167006	1.043024334372747	0.06077281717632449	insig
LIPID-N-0602	C34H68NO6P	CerP(d18:1/16:0)	SP	CerP	LMSP02050002	11.662635027	7.972998626	10.165074283	8.818742113999999	7.143690469	6.494837083999999	5.612075354	8.410714908	5.784458656	13.873207877999999	10.723466181000001	11.425788192999999	0.2900665092742105	0.7125013706980285	0.8800735063559132	1.068348101683808	0.09538179941028047	insig
LIPID-P-0052	C27H46O	Cholesterol	ST	Cholesterol	LMST01010001	19185.287057559	15530.014715865	17095.396037985	21047.39784523	12528.934052763001	17456.626867551	18386.227826416	15711.743870149	17547.733779691	22235.272007556003	23951.934062546003	20385.057029663	0.9965055098036388	0.17127834461295657	0.5186400511052798	1.149492078663735	0.20099652424493775	insig
LIPID-P-0161	C59H90O4	CoenzymeQ10	PR	CoQ	LMPR02010001	304.94508902	320.900814282	339.739371579	283.17960788	248.19745089900002	268.20406375700003	318.908409005	291.512736604	309.121470592	409.99858333	319.98823085	311.035345248	0.9479068273504154	0.17263817910416962	0.5209432772967926	1.1106968603628133	0.15146511940332177	insig
LIPID-P-0218	C39H72O5	DG(18:1_18:1)	GL	DG	LMGL02010049	431.16408282	723.017266746	607.193770482	387.04479277800004	337.951510634	499.96227913	363.448689592	488.79023811300004	652.486936428	759.9276067760001	755.789896458	458.845144885	0.6991687186294823	0.3835359589446209	0.7036362792621211	1.165070236201155	0.2204169302999128	insig
LIPID-P-0221	C43H80O5	DG(18:1_22:1)	GL	DG	LMGL02010169	5.08914983	5.685094672999999	1.781824576	3.6842744830000003	3.443625149	10.279598262	5.843684812999999	3.311443775	5.145854421	7.685089725	7.034593815	2.30329381	0.12068852101889686	0.8807570682328614	0.9552019798998257	1.0454015834371735	0.0640572496172805	insig
LIPID-P-0228	C39H70O5	DG(16:0_20:3)	GL	DG	LMGL02010062	31.504260851999998	36.447993720999996	29.094701502	22.732757449	25.460845517	31.025696574	30.109229677	28.006359589000002	28.135606904	44.241707597	42.379138348000005	34.640088013	1.0533690259066366	0.1761776279663923	0.5223829153808462	1.1772652082724622	0.23543935993414183	insig
LIPID-P-0240	C39H68O5	DG(18:2_18:2)	GL	DG	LMGL02010063	2.8475005	5.090833906	1.942658641	1.979317674	1.676019687	3.0745343889999996	1.719254831	1.8847047019999998	3.257807115	3.966497922	2.35916256	2.928991735	0.15178026524525817	0.8979819375290556	0.9639680701371435	0.970233582775937	-0.043595978366590904	insig
LIPID-P-0243	C41H72O5	DG(18:0_20:4)	GL	DG	LMGL02010111	92.69522904700001	113.305719611	100.295399589	57.615781811000005	65.758586622	127.09321488200001	93.53458923299999	96.172781985	112.91263297100001	147.027398952	160.937780449	121.330988904	1.3267935881198276	0.09127756553371105	0.3915246015707066	1.3145897767490267	0.39461267071051387	insig
LIPID-P-0214	C37H68O5	DG(16:0_18:2)	GL	DG	LMGL02010027	47.458341669	96.666418129	71.56212295	53.304396777	47.258260023999995	62.612098508	62.000070576999995	61.649219221	88.84928496	75.706715154	84.415125779	63.476601071000005	0.7653654674131017	0.32658268228247506	0.662048576177313	1.1510719823694289	0.2029780553296123	insig
LIPID-P-0249	C39H66O5	DG(16:0_20:5)	GL	DG	LMGL02010078	20.800890178	30.307299126999997	16.968897335999998	17.265137339000002	11.50317337	19.437785805	20.666690192	21.665297041	26.284580134000002	30.892916511	33.800365403	16.848503541	1.0459079851029274	0.15495740332698055	0.5000600203511182	1.2913161537885147	0.36884225987283853	insig
LIPID-P-0252	C41H70O5	DG(18:1_20:4)	GL	DG	LMGL02010121	69.874834968	115.484675757	63.791488387	51.540648355	42.495799711	78.124946795	50.775919869	59.887812958000005	84.221718035	131.00884965	100.200067998	73.08877209	0.587007861650727	0.43248329797747675	0.7269963237784544	1.1848289956359326	0.24467885241419554	insig
LIPID-P-0253	C41H70O5	DG(16:0_22:5)	GL	DG	LMGL02010150	19.770943189	28.92069067	15.685839070999998	12.189461322	13.53637758	17.643528654	13.771854758	23.426703304	20.176191793	33.944068759000004	21.79008328	22.126129516	0.8741286522296094	0.2359061577151969	0.5806920805297155	1.255118301381391	0.3278233520426713	insig
LIPID-P-0254	C41H70O5	DG(18:0_20:5)	GL	DG	LMGL02010122	8.13860072	14.400919258	6.21650765	8.074048335	5.9530753910000005	9.419850044	10.244264535	10.938332895999999	10.38426018	15.694364376	15.424633755	9.575898676	1.25223271570242	0.07618087972460237	0.37478138645703385	1.384245205885202	0.4690995253303847	insig
LIPID-P-0260	C41H68O5	DG(18:1_20:5)	GL	DG	LMGL02010132	11.672732547	16.282745021	11.113814549	6.859021643999999	12.767057068	11.419699160999999	8.05288273	14.073636045	11.883591863	21.930156783	16.728607243	10.410162576	0.6912236433855803	0.3882721074019597	0.7066963224670589	1.1848955902325842	0.24475993837240134	insig
LIPID-P-0261	C41H68O5	DG(16:0_22:6)	GL	DG	LMGL02010162	104.812252451	165.996840968	113.30669467	104.257128991	102.026553617	162.41765254700002	134.333486251	133.690735397	128.276155162	232.650358913	143.43708364100002	91.40630554200001	0.5313384694643662	0.440101719646263	0.7289093210672686	1.1474156182630169	0.19838806075046178	insig
LIPID-P-0262	C41H68O5	DG(16:1_22:5)	GL	DG	LMGL02010161	9.491668334	13.608571569	4.73466571	9.759407938999999	8.114499686	11.00851523	8.498285536000001	9.546821948	11.735509722	22.692944845	13.159837697999999	7.6534644720000005	0.6965955988178877	0.31338634465820775	0.6551089304687298	1.2921423875306213	0.36976505646038055	insig
LIPID-P-0266	C43H72O5	DG(18:0_22:6)	GL	DG	LMGL02010216	66.03777755600001	71.707465907	53.490879781000004	40.762185771	50.738519483000005	70.275071758	65.91961526899999	63.762906738000005	76.447405601	107.36241972799999	110.666170991	60.937537028	1.3878081419732593	0.06970220085341271	0.35664306156837305	1.3741634630538353	0.4585536295637338	insig
LIPID-P-0268	C41H66O5	DG(16:1_22:6)	GL	DG	LMGL02010174	37.562772555	70.122770528	53.129454917	44.485654663999995	43.228485913	66.163232453	40.97705814	48.967094124	98.844829519	69.795107674	95.567530608	48.242216813999995	0.9642478203203642	0.24664321665021635	0.5969400876162992	1.2786895200603365	0.35466600444960134	insig
LIPID-P-0174	C37H72O5	DG(16:0_18:0)	GL	DG	LMGL02010020	737.11892379	568.509467277	598.158148898	486.010676501	860.9062872510001	556.96732404	570.115591517	542.5131291490001	871.833608675	720.834718598	1029.452753405	605.748135935	0.8018025905175887	0.3828358538537002	0.7033139317792945	1.1399351818013836	0.1889517932038019	insig
LIPID-P-0172	C36H70O5	DG(17:0_16:0)	GL	DG	LMGL02010012	6.644167834	9.250659276	5.294874248999999	5.252050859	5.788220995	6.018237527999999	7.393686577	5.777412544	7.903884307999999	8.066483756	9.64254079	5.205081288	0.7644602249679424	0.3137263354327196	0.6551089304687298	1.150095348534725	0.201753472609559	insig
LIPID-P-0171	C35H68O5	DG(12:0_20:0)	GL	DG	LMGL02010340	13.571066213	17.491075247999998	10.643962227000001	10.288532466	10.404144067	12.765392024	11.313231269000001	9.811032888	17.251569496	17.906449756	12.250487766	16.812231198	0.6495837213604936	0.3759235710759681	0.6984181381539949	1.1354479112044933	0.183261523772098	insig
LIPID-P-0164	C31H60O5	DG(14:0_14:0)	GL	DG	LMGL02010321	2.473892278	5.556338172999999	3.243788149	3.3903164130000003	2.73841468	4.59778395	2.075577075	2.448354706	3.590991934	5.606492256	6.133822656	4.098774812	0.3228222307677249	0.7020686638892528	0.874801323573332	1.0887923823893948	0.12272887834002637	insig
LIPID-P-0192	C35H66O5	DG(16:0_16:1)	GL	DG	LMGL02010010	262.535507103	370.42254488099996	240.347534149	231.247015432	166.136596284	349.506340924	220.919791713	237.789845568	307.270443822	310.836135269	348.298181569	237.583849723	0.17018385916900944	0.8558601896729638	0.9466749364871369	1.026233073646893	0.03735842685855305	insig
LIPID-P-0195	C37H70O5	DG(16:1_18:0)	GL	DG	LMGL02010023	42.409581917	78.24433434699999	47.888794398	42.329962146999996	46.342402271000005	55.696732403999995	38.66096355	53.899031662	55.160597746	87.148536085	79.61101293	52.23217459600001	0.7075818392039753	0.36236563628479534	0.6862435945883301	1.1719350558152108	0.22889262330164323	insig
LIPID-P-0196	C37H70O5	DG(16:0_18:1)	GL	DG	LMGL02010006	886.562212449	1154.84675757	829.470061462	681.9827234769999	595.307539057	889.652504171	741.1502689719999	612.969379687	1005.107536115	1287.20485464	1245.6378316189998	794.364321974	0.5843119692143757	0.4547762427950498	0.7401476302823708	1.128748578414296	0.17472417072634464	insig
LIPID-P-0197	C38H72O5	DG(17:0_18:1)	GL	DG	LMGL02010030	11.18805161	16.500640636	9.884970014	7.662507037	9.50660347	16.110934004	9.300010587000001	13.175318850999998	15.178419514000002	22.502247829	23.505837869	9.031813524	0.9206477869262116	0.25621377914906257	0.6067988986387437	1.3082399270032117	0.38762715074054327	insig
LIPID-P-0199	C38H72O5	DG(16:0_19:1)	GL	DG	LMGL02010522	7.290409082	9.745876582000001	6.451433811	8.152437154	5.568415135	8.447960754	9.959206738999999	11.16731571	12.142735610999999	13.672976012000001	19.044875938	10.011166797000001	1.7931314896341637	0.013274258110795587	0.1909864718104825	1.6645652355889669	0.7351454119119082	up
LIPID-P-0213	C37H68O5	DG(16:1_18:1)	GL	DG	LMGL02010026	333.218143631	344.67124496900004	249.383155734	256.723381539	227.13272259400003	336.423215863	267.241683523	285.34781468200003	347.993032762	389.02191162400004	432.37015643	259.34725580400004	0.824012534402797	0.3069411394847283	0.6502219331659337	1.133769987184115	0.18112798418906417	insig
LIPID-P-1458	C37H64O5	DG(16:2_18:2)	GL	DG	-	7.3711892379999995	8.240415972000001	10.174109904	6.6630495970000005	4.689191692	5.56967324	5.914949262	9.529207885	14.530560145	9.22973555	7.9439437470000005	7.254468694	0.9580310768002182	0.21531764924875113	0.5635770815078833	1.2738441758009604	0.34918880934578567	insig
LIPID-P-1426	C41H78O5	DG(18:0_20:1)	GL	DG	LMGL02010082	19.831528306	14.955562640999998	12.541442759	12.169864117000001	15.111652915	21.119901885	13.166106942	11.237771960999998	17.677305654	37.376615038000004	11.890179302	8.560273059	0.043702382662711245	0.8839865305055659	0.9562621587858952	1.0436467293518343	0.06163344748077607	insig
LIPID-P-1638	C37H74O4	DG(O-18:0_16:0)	GL	DG-O	-	291.616363275	293.960992836	228.78193852099997	204.986761137	163.022679926	174.192465102	235.529003745	203.97084531	353.175907718	345.924386121	367.17148204800003	45.703152771000006	0.41013299589693614	0.5783619370463837	0.8094583773721463	1.1436821109150737	0.19368610741586556	insig
LIPID-P-1652	C39H76O4	DG(O-18:0_18:1)	GL	DG-O	-	96.12838567799999	0.0	118.547355189	99.16185577	0.0	142.792964955	61.643748333000005	0.0	0.0	41.95334341	0.0	0.0	1.3914295139220543	0.06932617868063118	0.35664306156837305	0.22687288249349405	-2.1400439170368983	insig
LIPID-N-0082	C16H30O2	FFA(16:1)	FA	FFA	LMFA01030054	97.34008801799999	160.450407141	152.702004779	80.74048335399999	82.610369266	134.008580985	49.885114258	123.826860322	86.99825819	137.111154146	148.069621031	109.17975384200001	0.2398762746206758	0.679747739157555	0.8621870792751969	0.9254347282915295	-0.11179685572710289	insig
LIPID-N-0105	C24H36O2	FFA(24:6)	FA	FFA	LMFA01030822	110.26491298299999	153.913538702	124.691577867	84.855896341	92.867976093	145.970295327	98.16677841399999	184.94765766400002	130.312284609	274.603702323	233.342624105	140.19260750799998	1.3075229035470237	0.09275133131255887	0.3915246015707066	1.4897824766190126	0.5751016979274635	insig
LIPID-N-0095	C20H34O2	FFA(20:3)	FA	FFA	LMFA01030157	17.630269054	24.364691455	23.673328551999997	10.602087741	16.467122388	26.540053695999998	15.268408185	32.233734620999996	25.544169426	47.102162828999994	45.29592115	33.007832557	1.5490950843473277	0.04530960449144769	0.310179182986229	1.6637852132804192	0.7344692004646978	up
LIPID-N-0096	C22H38O2	FFA(22:3)	FA	FFA	LMFA01030161	44.832986598000005	52.88920828	70.839273223	38.21454916	36.267966995	62.799000293999995	38.482802426999996	77.325734966	73.48576276899999	93.250840581	111.18089736799999	68.192005722	1.515547798823823	0.05386760965651823	0.336917413124405	1.5103110653744107	0.5948457192556778	insig
LIPID-N-0098	C20H32O2	FFA(20:4)	FA	FFA	LMFA01030173	8.885817164	16.282745021	23.131191255999997	4.350579443	16.228999372	13.270026847999999	11.099437922	19.551609525	10.717444998	19.260398566	27.966799801	33.007832557	1.154895582763826	0.17857419368167796	0.5229438181481345	1.4802735492440247	0.5658638053614997	insig
LIPID-N-0695	C19H38O2	FFA(19:0)	FA	FFA	LMFA01010019	40.390078016	59.029902873999994	69.032148906	34.295108221	59.897097007	36.632750172	52.023047726	82.081531878	39.611972878	66.362561395	70.517513608	83.42638997899999	1.2380418217740148	0.11727628101124912	0.43808291766921936	1.316582648504311	0.3967980894391892	insig
LIPID-N-0701	C29H58O2	FFA(29:0)	FA	FFA	LMFA01010029	22.416493299000003	23.770430688	14.872633128	30.767611375	30.040134279	20.933000098	11.313231269000001	6.305834422999999	31.282352413	8.276250473	5.027160946	9.630307191	1.5784502483866987	0.0337267301358314	0.27029488973375865	0.5030461089561213	-0.9912374520859927	down
LIPID-N-0712	C28H54O2	FFA(28:1)	FA	FFA	LMFA01030096	132.277505502	128.16223879	184.326680325	116.799339998	118.69516471	154.380875724	66.632259759	118.366500905	85.332334097	188.217954301	131.769952436	95.396263324	0.8428441913818119	0.2597873386982362	0.6088354440805637	0.8215683190967689	-0.28354754463730925	insig
LIPID-N-0713	C30H58O2	FFA(30:1)	FA	FFA	LMFA01030875	40.793978796	33.87286373	69.212861338	20.773036979	33.703565288	35.885143025	16.640248827	33.114437753000004	7.533678954	43.66961655	58.850382403000005	23.93974669	0.5118063711641366	0.42444534038543624	0.7246113999632261	0.7844389276068198	-0.3502669641612152	insig
LIPID-N-0714	C32H62O2	FFA(32:1)	FA	FFA	LMFA01030098	27.869153831	34.467124497	17.131538524	36.646772785	35.352109242	36.072044812	21.557495804000002	14.337846985	30.541941705	20.213883643	21.79008328	13.130588335999999	1.6444462633342982	0.02181713125362615	0.22742706518931502	0.6482491956611856	-0.6253795838841317	down
LIPID-N-0719	C19H34O2	FFA(19:2)	FA	FFA	LMFA01030899	910.796259259	909.218973799	1163.788060091	721.177132872	729.022770906	908.34268283	653.851319021	1074.457820716	905.152090535	1155.623913943	1127.250764978	917.69028977	0.6994469829020978	0.43750877093712104	0.7275465803798007	1.0920345350661504	0.1270184815149454	insig
LIPID-N-0720	C21H38O2	FFA(21:2)	FA	FFA	LMFA01030862	23.830146029	16.797771019000002	31.805387978000002	14.168778995999999	20.881556755	17.774359905	19.241401214	26.421093952	15.419052994000001	28.604552325	26.59419613	38.811407511999995	0.9520220012472378	0.26508116565361056	0.6089314459493331	1.2381780268131584	0.3082187619958995	insig
LIPID-N-0099	C22H36O2	FFA(22:4)	FA	FFA	LMFA01030177	54.324654931000005	78.046247424	82.585581283	37.430660972	43.961172115	66.35013424	58.43684813	122.94615719	83.851512681	148.934369107	141.035027216	92.313114129	1.700103271836887	0.020845857184208227	0.22409296473023843	1.7852765202889844	0.836147549634029	up
LIPID-N-0100	C24H40O2	FFA(24:4)	FA	FFA	LMFA01030805	652.299759957	612.0885902040001	780.677704906	529.124526835	481.74117776	562.574377637	440.057972202	949.39797601	629.349101803	1079.345107742	868.1718220380001	752.651126985	1.2237238732849895	0.11923008471529008	0.43984074146981	1.3041219021677364	0.3830787310973944	insig
LIPID-N-0091	C20H36O2	FFA(20:2)	FA	FFA	LMFA01030130	91.281576316	127.17180417799999	129.20938865899998	69.766048723	81.328168413	109.337545155	71.442610062	108.32648520299999	108.285066046	164.571524378	122.333302196	110.44928586399999	0.6395048856293756	0.4354625079522656	0.7275465803798007	1.1271409925713498	0.17266799160672622	insig
LIPID-N-0067	C10H20O2	FFA(10:0)	FA	FFA	LMFA01010010	228.20394079	291.187775922	309.018258192	248.88449966	203.320421032	271.00759055599997	251.207182512	463.24984729199997	248.037587181	394.74282209	336.287899445	261.160872978	1.1463457469111016	0.1353731169842884	0.4687046566021968	1.2597691957568826	0.3331594395680495	insig
LIPID-N-0072	C15H30O2	FFA(15:0)	FA	FFA	LMFA01010015	68.865083017	60.218424408000004	105.71677253899999	65.846607784	46.15923072100001	67.845348532	43.471313853000005	78.734859977	64.78593695	102.404297325	79.096286553	49.693110553000004	0.05240174941974854	0.9617795437607962	0.9810293937841776	1.00852363609265	0.012244895824016075	insig
LIPID-N-0073	C16H32O2	FFA(16:0)	FA	FFA	LMFA01010001	8340.551110286	6734.955361472	7065.856079125	4664.13471803	4011.45695549	6765.844674575	4703.453630013	7521.204745015	7311.555741538001	8962.759728603001	7806.683379984001	8034.324078416999	0.9813637185345694	0.23114903530290346	0.5754492132062934	1.1797945497022508	0.2385356494752039	insig
LIPID-N-0083	C17H32O2	FFA(17:1)	FA	FFA	LMFA01030059	115.51562312600001	180.655273225	180.17029439599997	99.553799864	106.78901392899999	128.02772381399998	98.523100659	179.663438874	127.535744454	236.46429922299998	212.753569037	114.07652021	0.732398976357273	0.3623474186230541	0.6862435945883301	1.1952666263067502	0.257332473891813	insig
LIPID-N-0084	C18H34O2	FFA(18:1)	FA	FFA	LMFA01030061	2241.649329883	3743.8428332890003	4282.8846310809995	2371.26176841	2546.084551658	3065.189300084	1492.990205285	4544.428159752	2554.4169426129997	5530.213449564	4014.8657382779998	3137.557710082	0.5795692528307109	0.4803289232338641	0.7570820141692979	1.1656662265708195	0.2211547506268414	insig
LIPID-N-0085	C19H36O2	FFA(19:1)	FA	FFA	LMFA01030857	75.73139628	97.260678897	106.07819740299999	62.711055032	73.818134843	93.82469686799999	50.241436502	88.598735053	75.89209757	133.297213836	106.719935436	93.58264615	0.42663538305960097	0.6390767446736811	0.8398945565147901	1.0763762466148186	0.10618245916313043	insig
LIPID-N-0086	C20H38O2	FFA(20:1)	FA	FFA	LMFA01030082	329.17913583	415.982537032	431.90271174199995	280.240027176	241.786446632	401.83884117	260.11523863	415.691878179	286.909149351	587.346807747	514.7263767019999	388.11407512	0.7447511593597905	0.36260572957924564	0.6862435945883301	1.1675324149194657	0.22346260491941466	insig
LIPID-N-0088	C24H46O2	FFA(24:1)	FA	FFA	LMFA01030092	118.746829367	90.72381045700001	145.11208264799998	87.59950499799999	89.754059735	176.995991901	81.24147179100001	84.54750064699999	101.80647235100001	102.976388371	185.301495613	154.338821461	0.18600944304174458	0.9926978888377147	0.9941428639306372	1.0018053503355977	0.0026022217214506003	insig
LIPID-N-0089	C16H28O2	FFA(16:2)	FA	FFA	LMFA01030275	4.88719944	10.518415579	12.48722903	5.095273221	8.590745717	8.522721469	5.522994793	14.496373548	6.423062892000001	22.502247829	15.253058295999999	10.083711484	1.0021003669307473	0.2028028185753897	0.5492372377869239	1.4826167604985654	0.5681457257892322	insig
LIPID-N-0079	C24H48O2	FFA(24:0)	FA	FFA	LMFA01010024	18.640021004	21.591474541	17.854388251	18.068622730999998	13.224985945	22.615116176999997	9.460355597000001	26.244953325999997	14.715662822	22.692944845	27.623648883	17.392588693	0.3168889287406691	0.7574306758960229	0.901587829858662	1.0547842935567486	0.07694799378145871	insig
LIPID-N-0090	C18H32O2	FFA(18:2)	FA	FFA	LMFA01030110	128.238497701	170.354753261	165.532587429	91.91089003200001	111.185131141	127.467018455	81.954116281	161.52095436	105.878731245	205.952776742	192.164513969	148.353884789	0.6037525173241058	0.48893992826798993	0.7588292091404087	1.1272650242936733	0.17282673847800925	insig
LIPID-N-0103	C24H38O2	FFA(24:5)	FA	FFA	LMFA01030820	1280.3654731039999	1749.107524759	1783.6317007920002	985.73939629	1062.394992778	1433.536703149	994.139062707	2272.214079876	1606.6912363679999	2479.061201529	2419.213970501	1724.749931958	1.341725163290251	0.08691665016758773	0.38579777622774425	1.3859409552202566	0.4708657961292213	insig
LIPID-N-0102	C22H34O2	FFA(22:5)	FA	FFA	LMFA01030182	60.787067414	81.413725105	97.22328825	33.70719208	53.119749639	60.929982428	55.764431295	102.513844534	70.33901726	138.63673027	139.662423545	95.396263324	1.4373790378743136	0.06223358256443996	0.34529600648657016	1.5556360011996804	0.6375045277423353	insig
LIPID-N-0101	C20H30O2	FFA(20:5)	FA	FFA	LMFA01030180	17.327343469000002	29.713038359000002	33.431799863	12.385433369000001	18.866669699000003	25.418642975999997	15.090247063	35.228125269	24.06334801	33.562674728000005	52.330514965	53.864430051999996	1.3440990961099426	0.10861431453777383	0.42338044420390025	1.5614318844117099	0.6428696348949203	insig
LIPID-N-0077	C21H42O2	FFA(21:0)	FA	FFA	LMFA01010021	59.171464293	46.352339841	56.743703551	29.591779093000003	30.223305829	36.632750172	19.775884581	65.348172375	42.203410356	45.00449565899999	54.046269554	27.748342754	0.024108819847513705	0.9313350816668248	0.9745376976224722	0.9822632571740446	-0.02581836065320254	insig
LIPID-N-0075	C18H36O2	FFA(18:0)	FA	FFA	LMFA01010018	3372.5715143290004	4635.233984072001	4535.882035447999	3037.5667281290002	2839.159032424	3962.317875718	3064.371304403	4333.059408135	3276.317382917	5129.749717009	3688.872366366	4207.5918424209995	0.3765694996790225	0.629390986306732	0.8391879817423092	1.058850318181431	0.08249866064287585	insig
LIPID-N-0104	C22H32O2	FFA(22:6)	FA	FFA	LMFA01030185	56.748059612	83.790768174	98.48827527200001	31.551499563	51.471205685	72.330991411	58.258687008	108.50262583	81.63028055699999	135.013486976	138.289819874	90.499496956	1.4928306778346871	0.04981167442185956	0.32178809391774066	1.5522926005533202	0.6344005250376464	up
LIPID-N-0092	C22H40O2	FFA(22:2)	FA	FFA	LMFA01030131	14.580818164	29.514951436999997	23.854040983	9.72021353	24.544987764000002	26.540053695999998	16.586800490999998	35.404265896	13.60504676	36.995221007	30.540431684	19.768427191	0.6364318574873633	0.4553101441686307	0.7401476302823708	1.187527592389155	0.24796103507771694	insig
LIPID-P-0323	C46H85NO13	Hex2Cer(d18:2/16:0)	SP	Hex2Cer	-	12.763264653	31.614672814000002	12.469157787	20.851425798	33.703565288	43.361214489	33.351762104	13.738968855	21.508931068000003	39.664979224	17.432066624	16.213737531	0.31856484259560164	0.7539650893534042	0.9015777084273574	0.9169515295024543	-0.1250826206031545	insig
LIPID-P-0321	C54H103NO13	Hex2Cer(d18:1/24:0)	SP	Hex2Cer	LMSP0501AB07	39.865007002	206.406573137	79.874894807	108.960458119	78.763766706	133.447875626	76.60928261	66.22887550600001	61.08388341	180.780770696	115.64185929899999	89.592688369	0.33341376036383574	0.7554559281144964	0.901587829858662	0.9113555246397678	-0.13391412804277425	insig
LIPID-P-0325	C52H97NO18	Hex3Cer(d18:1/16:0)	SP	Hex3Cer	LMSP0502AA01	122.78583716799999	148.16901795200002	113.487407102	127.773774628	283.915903242	403.707859035	363.448689592	130.696344749	191.39616801900002	292.147827749	141.378178134	145.089373877	0.11095438295033602	0.8665687672867893	0.9523950669222222	1.0536044753972962	0.07533337885794981	insig
LIPID-P-2125	C37H71NO10	HexCer(t14:1/17:0(2OH))	SP	HexCer-AP	-	2.411287658	4.516381831	1.742067842	2.100820344	1.6741879709999998	2.683909655	2.216324362	1.789588764	2.44705739	5.5683528529999995	1.9525287219999998	2.154577202	0.05422739386497283	0.8230459417309142	0.9328591618935711	1.0660847889061174	0.09232218450405995	insig
LIPID-P-2162	C51H97NO10	HexCer(t19:1/26:1(2OH))	SP	HexCer-AP	-	2.7424862969999997	4.7937035219999995	2.46130332	2.124336989	3.443625149	3.887557161	4.9885114260000005	2.617449708	1.706646682	3.966497922	1.561336676	1.889789095	0.5940775836501152	0.5331002498336403	0.7870664632737008	0.8600329415468192	-0.2175361749609241	insig
LIPID-P-2160	C44H83NO10	HexCer(t18:1/20:1(2OH))	SP	HexCer-AP	-	613.9291858419999	946.8554890539999	412.024344256	431.138503347	384.660256006	605.561788553	502.414365024	419.214690706	670.071690743	1151.809973633	408.349592184	533.203448997	0.1496868686195589	0.7424718791717904	0.8996682703949327	1.0857040841601622	0.11863094062956342	insig
LIPID-P-2174	C44H83NO10	HexCer(t24:1/14:1(2OH))	SP	HexCer-AP	-	4.0390078019999995	7.7253899729999995	2.992597869	2.445731146	2.179741451	4.223980377	2.50494538	3.343149088	3.739074075	7.513462411	1.37603518	3.1702028189999996	0.3125414718772956	0.7890751368168138	0.9210049301935737	0.916989645638361	-0.125022651438381	insig
LIPID-P-2146	C47H85NO10	HexCer(t17:2/24:2(2OH))	SP	HexCer-AP	-	6.422022405	8.993146277000001	6.650217486	4.938495584	7.54666788	8.709623255	4.7747180789999994	4.121690657	5.701162452	12.967397054000001	8.09836166	5.368306833	0.21019432746410954	0.8092412074586152	0.9277998773157502	0.9484852693996123	-0.07630272707997851	insig
LIPID-P-0294	C42H81NO8	HexCer(d18:1/18:0)	SP	HexCer-NS	LMSP0501AA05	36.674190838	67.74572746	30.576543442	23.516645636999996	39.565054903000004	38.875571611	53.448336705	27.900675213000003	47.386285312	66.362561395	44.952770232	39.174130946999995	0.572467352008631	0.40738284370910216	0.7130899127445766	1.1783935843460687	0.23682148088922828	insig
LIPID-P-0291	C38H73NO8	HexCer(d18:1/14:0)	SP	HexCer-NS	LMSP0501AA26	66.643628726	45.956165996	64.695050545	68.198272348	67.407130576	71.396482478	45.252925077	44.739719092	71.819838676	138.446033255	53.531543176999996	29.27178118	0.09132643699136403	0.9904200598141173	0.9935971467681218	0.996786623165255	-0.004643387302576973	insig
LIPID-P-0292	C40H77NO8	HexCer(d18:1/16:0)	SP	HexCer-NS	LMSP0501AA03	799.723544715	1814.476209149	834.8914344130001	1360.0460060139999	1212.595664171	2586.720726412	1895.634341793	732.745005603	721.900440304	1590.413109288	871.603331216	649.274948098	0.8250476625678089	0.3331756131818704	0.6635655901071199	0.7506076570658047	-0.4138690874302341	insig
LIPID-P-0312	C48H91NO8	HexCer(d18:2/24:0)	SP	HexCer-NS	-	83.203560713	179.86292553599998	60.719377048000005	94.850470736	124.190311225	174.192465102	91.21849464299999	72.569938055	88.84928496	218.53877976599998	72.404843656	70.005622895	0.5143025524574086	0.5896842974263979	0.818517286326736	0.8557470158179342	-0.22474373864514913	insig
LIPID-P-0298	C47H91NO8	HexCer(d18:1/23:0)	SP	HexCer-NS	LMSP0501AA32	42.409581917	122.02154419600001	22.119201639	36.529189556	39.565054903000004	79.993964661	30.037965228	16.733359503	43.684231772	100.30663015399999	34.177831413	58.398472985	0.4586490907368059	0.6215709368522431	0.8348292865252065	0.8269311842200842	-0.2741608190763835	insig
LIPID-P-0302	C40H75NO8	HexCer(d18:1/16:1)	SP	HexCer-NS	-	19.993088617999998	44.767644462	15.071416803	20.028343201	23.372689841	26.988617984	23.374739251999998	12.294615719000001	17.954959669	41.95334341	15.098640383	16.866639712999998	0.5911372308865728	0.5512263720297386	0.7982750935475249	0.849030815595546	-0.23611117750472183	insig
LIPID-P-0303	C42H79NO8	HexCer(d18:1/18:1)	SP	HexCer-NS	LMSP0501AA27	0.997634927	1.8065527319999999	1.340886243	0.619271668	1.937955004	1.3830732209999999	1.204369187	0.605923755	1.092105794	2.128178693	1.386329708	0.877790712	0.3452700839392794	0.6625733743486258	0.853734007110574	0.902209104235978	-0.14846625045077336	insig
LIPID-P-0306	C48H91NO8	HexCer(d18:1/24:1)	SP	HexCer-NS	LMSP0501AA08	10.501420284	21.353770234000002	8.818766667	10.464907308999999	13.078448704000001	18.017332227	15.820707665	7.433134432	11.143181155	22.273411410999998	7.858156018	11.534605223	0.3727528574157727	0.7427493860237235	0.8996682703949327	0.9249531692013129	-0.11254777171393633	insig
LIPID-P-0308	C40H75NO8	HexCer(d18:2/16:0)	SP	HexCer-NS	LMSP0501AA33	141.365273056	87.554419699	83.48914344100001	100.729632146	99.645323461	131.205054187	122.93117442100001	64.11518799	71.819838676	99.92523612299999	110.151444614	120.424180318	0.465180808320068	0.5308893431641226	0.7870664632737008	0.9151820964165454	-0.12786926574277235	insig
LIPID-P-0288	C46H89NO8	HexCer(d16:1/24:0)	SP	HexCer-NS	LMSP0501AA51	25.203408682	43.182949082	19.408515164	11.954294866	27.146023781	33.604941229	19.098872315999998	16.204937624	16.918384678	48.818435969	19.147821213	14.654026762	0.5183637734918635	0.5513306134490108	0.7982750935475249	0.840139358181512	-0.2512994399938837	insig
LIPID-P-2242	C50H95NO8	HexCer(d18:2/26:0)	SP	HexCer-NS	-	6.8663132629999994	11.251337192000001	4.553953279	6.741438416	7.949645291	10.429119692	10.725299565	4.8262531619999995	9.181092779	18.726446922	8.853293679	5.622213238	0.4506656535242514	0.4802221592131716	0.7570820141692979	1.212228681451061	0.27766188237084893	insig
LIPID-P-2231	C50H93NO8	HexCer(d18:1/26:2)	SP	HexCer-NS	-	0.0	0.0	0.8240486890000001	0.544802291	0.0	0.0	1.136667961	0.304723284	0.0	0.0	0.0	0.0	0.05092681637332727	0.9605672928154902	0.9810293937841776	1.0529935442644018	0.0744965914573782	insig
LIPID-P-2230	C49H93NO8	HexCer(d18:1/25:1)	SP	HexCer-NS	-	3.154465093	10.142050427000001	2.179391926	3.680355042	4.945631863	7.177028605	4.026441365	2.543470644	2.213828017	7.1702077829999995	2.443234535	2.702289588	0.9393722080964876	0.27015771946464245	0.6124168401702603	0.6745587743440075	-0.5679839441371041	insig
LIPID-P-2198	C48H93NO8	HexCer(d16:1/26:0)	SP	HexCer-NS	-	1.756968394	4.555999215	1.705925355	1.4776292340000001	1.3444791809999999	3.7754160889999997	2.565520162	1.620493762	1.258698204	4.386031357	1.214754249	0.7726009159999999	0.5519334596450597	0.5628208884714765	0.8039344546728787	0.8085496104550645	-0.30659179853945107	insig
LIPID-N-0958	C37H72NO8P	LNAPE(16:1/N-16:0)	GP	LNAPE	-	1001.673934795	808.1946433769999	771.6420833210001	958.303309713	774.8156585260001	618.644913614	598.621371093	581.264066945	716.3473599939999	781.857763559	634.829197933	652.902182445	1.604732473146759	0.03859126555106266	0.28966582372437405	0.8038924059716278	-0.3149256727847548	down
LIPID-N-0965	C41H74NO8P	LNAPE(18:2/N-18:2)	GP	LNAPE	-	13.146970394	10.08262435	10.842745900999999	12.581405415999999	8.462525632	11.027205409	11.188518484000001	10.850262583	11.99465347	17.601334531	11.032302007	12.532094669000001	0.7560318538926735	0.26105647791731756	0.6088354440805637	1.1369097761225224	0.18511776812166014	insig
LIPID-N-0972	C47H80NO8P	LNAPE(22:5/N-20:2)	GP	LNAPE	-	38.572524505	29.514951436999997	30.178976092	35.078996409	25.094502415999997	22.428214390999997	29.752907431999997	28.006359589000002	35.354611307	33.753371744	26.937347047	31.194215383000003	0.07252290418442738	0.8118248926512814	0.9277998773157502	1.02283788994205	0.03257750978586843	insig
LIPID-N-0969	C43H74NO8P	LNAPE(20:5/N-18:1)	GP	LNAPE	-	41.601780356	29.911125281999997	32.166812841	43.505794429	35.352109242	31.212598360999998	41.511541507	37.694094038	35.724816661	44.241707597	39.462355547	49.511748835	1.1637372290597658	0.0933380720415255	0.3915246015707066	1.1609169973802664	0.21526482685585804	insig
LIPID-N-0968	C43H74NO8P	LNAPE(20:4/N-18:2)	GP	LNAPE	-	7.855870174	8.735633278	9.342832718	11.797517228	11.063561649	7.401310748999999	14.11036089	12.188931343	12.531451233	15.25576124	11.049459553	9.213175241	1.4393483391279882	0.024181907922849348	0.24111815436116452	1.3230155039618352	0.40382996816065236	up
LIPID-N-0967	C41H70NO8P	LNAPE(20:5/N-16:1)	GP	LNAPE	-	3.433156631	2.7534082210000004	3.487749932	3.017969523	2.1431071409999998	3.233400908	2.387359039	2.325056268	3.091214706	4.271613147	2.745207342	1.994978891	0.4664979626510502	0.606511271258843	0.8266468407860689	0.930633827745339	-0.10371446610570081	insig
LIPID-N-0966	C47H84NO8P	LNAPE(24:5/N-18:0)	GP	LNAPE	-	107.23565713200001	85.375463553	94.51260177399999	102.49338056799999	105.689984626	80.928473594	115.804729527	102.68998516	105.13832053700001	130.436758604	116.842887511	113.53243505799999	1.6198256810538447	0.013775296643327222	0.19146270890119454	1.1877870135536752	0.24827616438994074	up
LIPID-N-0964	C41H76NO8P	LNAPE(18:1/N-18:2)	GP	LNAPE	-	458.427385481	400.13558324	392.14597677	470.332912743	355.352807929	345.76830519199996	363.448689592	392.793596754	434.991290952	581.625897282	415.21261054	460.65876205800004	0.6230959695231555	0.3424833176822116	0.670824745461856	1.0935394845443673	0.12900531286696898	insig
LIPID-N-0960	C40H78NO8P	LNAPE(18:1/N-17:0)	GP	LNAPE	-	138.134066814	115.286588835	111.86099521700001	190.680801708	135.18060425299998	114.57079518	139.67831992200001	136.508985419	161.224431668	168.766858719	141.549753593	170.661376022	0.8429311483656534	0.2108738412330513	0.5597022285655477	1.1398460173612865	0.18883894281652389	insig
LIPID-N-0959	C39H76NO8P	LNAPE(16:0/N-18:1)	GP	LNAPE	-	1417.6917383589998	905.2572353510001	1082.46746583	1164.073959038	914.02603689	960.675183075	1079.656401435	889.5101630519999	919.960304695	1275.76303371	876.750594983	1135.3243505839998	0.42022184898518866	0.6769776956197944	0.8621870792751969	0.9585321502056112	-0.06110127262948873	insig
LIPID-N-0973	C47H80NO8P	LNAPE(22:6/N-20:1)	GP	LNAPE	-	6.603777756	6.9726596679999995	5.963510246	6.643452392	6.704078748	5.644433955	6.075294272000001	5.372289104	5.79371379	7.8185776360000006	7.120381544	8.524000715	0.467905951056322	0.5301802936745459	0.7870664632737008	1.056377795445785	0.07912588217905707	insig
LIPID-N-0617	C21H41O7P	LPA(18:1)	GP	LPA	LMGP10050008	0.8936304759999999	0.782443343	0.826759375	1.072946957	0.819692688	0.7756424140000001	0.645834069	0.510807816	0.555308031	0.7484857859999999	0.570488401	0.6075617529999999	2.0990418413963985	0.0014084726333297565	0.07432650134858784	0.7036172427000439	-0.5071372572550896	down
LIPID-N-0615	C19H39O7P	LPA(16:0)	GP	LPA	LMGP10050042	3.705789658	3.649751545	3.6052130119999997	4.394673153	3.489418037	3.3642321589999997	1.964226374	2.113687516	1.925067841	2.560107433	2.367741333	2.339566154	2.3257126338890513	1.737682461031247e-5	0.008509483919241447	0.5975212888855307	-0.7429379795806933	down
LIPID-P-1929	C24H46NO7P	LPC(16:2)	GP	LPC	-	9.713813763	10.894780732000001	9.035621585	8.642367272000001	13.627963355999999	12.167306307	9.531620046	11.16731571	7.589209757000001	11.556239139	9.676855882	8.378911341	0.7195055690706017	0.3325462632507782	0.6635655901071199	0.9035342948251979	-0.1463487333821608	insig
LIPID-P-1930	C32H62NO7P	LPC(24:2)	GP	LPC	-	1.191507301	0.7963094279999999	0.910790656	0.721177133	1.309676586	1.36625206	0.9353458920000001	0.840190788	0.8144517790000001	1.247158481	1.286815942	0.9829805079999999	0.04935533461897632	0.8267048602342627	0.9328591618935711	0.9700161412881041	-0.043919340615895835	insig
LIPID-P-1926	C36H74NO7P	LPC(28:0)	GP	LPC	-	37.764722945	29.911125281999997	27.468289616999996	32.923303892	30.955992030999997	26.726955481999997	24.051751517	30.120047105	25.173964071999997	28.223158294	33.628789945	25.390640428	0.9914748794808333	0.18085725265587071	0.5250959618285788	0.8968398506970928	-0.15707770977956276	insig
LIPID-P-0355	C25H52NO7P	LPC(0:0/17:0)	GP	LPC	-	13.409505901	13.727423722000001	11.854735519	12.130669708	11.777930695999999	8.373200039	11.651737402	11.237771960999998	10.032565092999999	12.738560635999999	12.610796229000002	13.457039427	0.0013552288785361592	0.9366143104172702	0.974872383611319	1.006383934880469	0.009180797467689756	insig
LIPID-P-0351	C23H48NO7P	LPC(0:0/15:0)	GP	LPC	-	7.916455291	7.111320514	6.252650137000001	6.13392507	5.861489615	5.43884199	5.861500925	5.865482857000001	4.849690137	6.9604410660000005	5.061476038	6.130026046	1.0617524538791334	0.20008725986298367	0.547356003124186	0.8970399528407943	-0.15675585279559162	insig
LIPID-P-0373	C28H56NO7P	LPC(0:0/20:1)	GP	LPC	-	371.588717746	402.116452464	328.89662567799996	297.877511404	463.42402271199995	442.95723421900004	342.06935491	346.99703390400003	272.10093519099996	360.417359299	322.561862733	250.279169937	1.3393417459415244	0.0602493513169848	0.34210044911937026	0.8212137939130634	-0.28417023431513305	insig
LIPID-P-0374	C28H56NO7P	LPC(20:1/0:0)	GP	LPC	LMGP01050047	1577.2325465210001	1715.432747951	1503.5274316710002	1556.01805299	1545.967886043	1371.859113574	1145.576016704	1409.125010776	1140.232490326	1525.576124018	1249.069340798	1285.8545759810002	1.824604626683525	0.009118907798869029	0.16730156174991712	0.8366129398502589	-0.25736778264121746	down
LIPID-P-0375	C30H60NO7P	LPC(0:0/22:1)	GP	LPC	-	18.983336667	24.958952221999997	19.516942623	18.382178006	23.262786911	27.287660841999998	15.749443216	20.080031404	15.178419514000002	20.213883643	20.760630527	15.941694955	1.3442094636184074	0.05292746944313567	0.33254884910390264	0.8151868663499777	-0.2947972867648813	insig
LIPID-P-0376	C30H60NO7P	LPC(22:1/0:0)	GP	LPC	LMGP01050134	108.04345869299999	122.02154419600001	107.343184425	109.35240221299999	116.130763004	94.38540222799999	88.367916685	104.62753205	86.44295015899999	104.501964495	95.567530608	88.504518065	1.711197764896396	0.015487006561515814	0.2010388776287336	0.8641906289083203	-0.21057850814022444	down
LIPID-P-0377	C32H64NO7P	LPC(24:1)	GP	LPC	LMGP01050144	308.984096822	283.264299027	299.982636607	327.27331845	271.09389470900004	295.304822813	215.57495804200002	216.652970407	190.65575731099997	244.092179843	197.31177773599998	170.661376022	2.286886576306757	4.987167425710947e-5	0.013479916107228531	0.6914983467988749	-0.5322022926336694	down
LIPID-P-0378	C26H50NO7P	LPC(0:0/18:2)	GP	LPC	-	46.852490498	40.409732169	37.046048497	43.113850335	53.852435841	54.575321683999995	40.264413651	47.381828487	36.465227369000004	40.046373255	34.829818157	35.002811448	1.2752695838969246	0.07882038006162287	0.3748366745305926	0.8482529453878859	-0.23743356047381123	insig
LIPID-P-0379	C26H50NO7P	LPC(18:2/0:0)	GP	LPC	LMGP01050034	37.764722945	48.927469832	41.383146857	38.410521206999995	50.738519483000005	62.425196721000006	45.431086199	40.336203433	34.984405953	45.957980736	42.20756289	35.909620034	0.9275606470384766	0.21699750451327363	0.5644716683020067	0.8754773092526563	-0.191858307722406	insig
LIPID-P-0380	C28H54NO7P	LPC(0:0/20:2)	GP	LPC	-	64.018273655	61.406945943000004	60.90008948	67.806328254	85.17477097300001	93.07708972200001	76.252960365	69.39940678100001	62.93491018	65.218379302	63.311344334	49.87447227	0.8082863620604427	0.28434931387398754	0.6280331555226434	0.8950190629334204	-0.1600096843466393	insig
LIPID-P-0382	C30H58NO7P	LPC(22:2)	GP	LPC	LMGP01050135	13.22775055	12.241771804	10.210252391000001	5.604800544	13.35320603	14.185845602	9.442539484	12.277001656	5.719672719	10.183220627999999	6.279661796	0.0	1.2345192723279053	0.09095414103128967	0.3915246015707066	0.6378928029089999	-0.6486140936330382	insig
LIPID-P-0383	C26H48NO7P	LPC(18:3)	GP	LPC	LMGP01050038	125.007291459	157.479103305	106.439622266	119.542948655	186.83498148900003	180.92092942	139.500158799	138.094251056	113.097735648	145.311125813	119.75967031299999	109.542477277	0.872834377100551	0.26221148208199513	0.6089314459493331	0.8734121106910838	-0.19526555928919137	insig
LIPID-P-0384	C28H52NO7P	LPC(20:3)	GP	LPC	LMGP01050133	729.040908187	907.238104575	706.585607912	709.418810053	989.126372587	955.068129477	773.219270995	951.159382274	662.6675836630001	766.6020023189999	756.6477737519999	658.343033965	0.717659189071317	0.3277414106540746	0.662048576177313	0.9143719052544655	-0.12914701851425947	insig
LIPID-P-0386	C28H50NO7P	LPC(20:4)	GP	LPC	LMGP01050048	41.601780356	63.189728243999994	55.659428961	45.661486945	76.5657081	65.602527093	61.643748333000005	53.546750409	57.011624516000005	66.743955426	64.68394800600001	41.350471555	0.03675573023798867	0.9349086659355754	0.974872383611319	0.9905244194241158	-0.01373555253604397	insig
LIPID-P-0387	C30H54NO7P	LPC(0:0/22:4)	GP	LPC	-	101.17714543	101.024330422	58.008690573	87.795477045	128.220085335	153.259465004	112.063345958	136.332844793	117.91040525	125.669333216	118.215491183	80.343240784	0.5305324022097195	0.5297671374501345	0.7870664632737008	1.0969831665230934	0.13354138740018767	insig
LIPID-P-0389	C28H48NO7P	LPC(20:5)	GP	LPC	LMGP01050050	359.471694342	548.7007750380001	424.674214474	440.937105696	586.148961533	618.644913614	550.517868058	554.842972993	407.22588940199995	575.904986817	475.264021155	346.40088013	0.18937017507652165	0.8439161878121029	0.9387458968710215	0.9770289534656266	-0.033526778955375695	insig
LIPID-P-0390	C30H52NO7P	LPC(0:0/22:5)	GP	LPC	-	561.422084421	734.90248209	601.772397532	593.795302337	1078.8804323210002	841.058039657	655.632930244	771.4959434	529.393656223	676.974405033	660.5655167680001	482.42216814	0.7925189889110087	0.2838157402380892	0.6278624735813678	0.8559903685728288	-0.2243335310768154	insig
LIPID-P-0391	C30H52NO7P	LPC(22:5/0:0)	GP	LPC	LMGP01050142	555.363572719	826.022466392	587.315402996	631.029991263	1053.236415254	970.020272405	687.701932267	799.678443615	525.691602683	747.5323007689999	597.082596975	524.135363129	0.8909859792542308	0.24502264431746398	0.5956734250544707	0.8396781773633394	-0.2520916013828066	insig
LIPID-P-0392	C30H50NO7P	LPC(22:6)	GP	LPC	LMGP01050056	1619.6421284379999	1980.8692239620002	1574.00528003	1763.748422785	2674.304636993	2261.511617745	2173.565692658	2008.003140355	1775.134672439	2097.667170524	1904.4875937979998	1670.341416754	0.1643542195009914	0.8364332286135157	0.934957045143946	0.97937679412556	-0.030064082419002304	insig
LIPID-P-0372	C27H54NO7P	LPC(19:1)	GP	LPC	LMGP01050130	266.574514905	249.589522219	229.50478824799998	260.64282247799997	265.598748195	196.24687592	203.103679478	220.175782934	207.31499824099998	253.627030618	276.23648883	208.565974948	0.7530871741474143	0.3425249771880343	0.670824745461856	0.932477726460927	-0.10085882990355403	insig
LIPID-P-0371	C26H52NO7P	LPC(18:1/0:0)	GP	LPC	LMGP01050029	112.082466494	126.57754341100001	114.75239412399999	112.487954964	121.62590951799999	78.124946795	64.138004046	72.041516176	92.92154385399999	101.450812247	90.420266841	81.61277280600001	1.720262878578272	0.013353672688652528	0.1909864718104825	0.7550274143779061	-0.40539906651716623	down
LIPID-P-1928	C36H72NO7P	LPC(28:1)	GP	LPC	-	16.176226245	17.094901402999998	12.125804165999998	11.425170339000001	13.921037835999998	13.027054525	4.970695313999999	10.392296953999999	0.0	5.16788912	10.105794529	10.373890232	1.7917657718328532	0.007005713614867897	0.1561619831515233	0.48956035481266735	-1.0304413633089922	down
LIPID-P-0370	C26H52NO7P	LPC(0:0/18:1)	GP	LPC	LMGP01050079	403.900780159	515.02599823	372.267609284	415.460739589	536.692642903	525.1940203190001	388.39124672099996	376.94094038199995	338.737898912	392.835851935	370.602991226	293.80598210000005	1.700489915521901	0.01702800379332221	0.2058038608352787	0.7806690578790779	-0.35721700585768484	down
LIPID-P-0352	C23H48NO7P	LPC(15:0/0:0)	GP	LPC	LMGP01050016	8.724256851	7.6263465120000005	6.361077596	6.369091527	5.458512204	6.092998242999999	6.5919615270000005	5.988781296	4.8867106730000005	7.227416888	5.0443184919999995	6.202570733	1.0143983967943275	0.22992649578637492	0.5754492132062934	0.884561659217269	-0.17696538402754183	insig
LIPID-P-0353	C24H50NO7P	LPC(0:0/16:0)	GP	LPC	LMGP01050074	20.598939788	26.147473756	17.673675819	19.087677375	24.544987764000002	22.054410818	15.517833757	19.023187645	13.253351673	20.976671705	18.70172502	13.148724507999999	1.5728339305511336	0.0257392027352499	0.24979897686067665	0.7733739649197671	-0.3707618969437056	down
LIPID-P-0354	C24H50NO7P	LPC(16:0/0:0)	GP	LPC	LMGP01050018	50.08369674	55.860512116	47.888794398	51.540648355	55.867322896000005	47.846857367	33.672452124	39.631640928	28.505812258000002	46.530071783000004	44.438043855	45.34042933600001	1.8305484851496285	0.008314450989281888	0.16389288829946405	0.7703908912939997	-0.37633744928992297	down
LIPID-P-1927	C34H68NO7P	LPC(26:1)	GP	LPC	-	77.952850571	96.86450505200001	76.260646174	88.77533728	92.68480454200001	42.052901983000005	38.304641305	49.84779725600001	48.68200405100001	67.316046472	68.63018356	52.59489803	1.6113638669223682	0.029375895754760257	0.26039123411322224	0.6855914659352116	-0.5445789436189465	down
LIPID-P-0356	C25H52NO7P	LPC(17:0/0:0)	GP	LPC	LMGP01050024	13.550871174000001	13.965128029	13.91485724	12.365836164000001	15.038384294	9.831033975	11.455760167000001	11.484368838	10.698934731	14.779018700999998	13.708879166	15.542699177000001	0.10930741908505286	0.8836387802258882	0.9562621587858952	0.987333171998668	-0.018391095837211806	insig
LIPID-P-0357	C26H54NO7P	LPC(0:0/18:0)	GP	LPC	LMGP01050076	15.368424685	10.657076425	16.87854112	18.774122100000003	15.569581791	7.233099141	11.669553514	12.171317280999999	13.086759264000001	14.416694372	15.407476209	11.969873345	0.4441637621856287	0.6233645002681643	0.8351991746533535	0.9318286735988599	-0.10186337012632095	insig
LIPID-P-0358	C26H54NO7P	LPC(18:0/0:0)	GP	LPC	LMGP01050026	258.496499302	269.39821445900003	272.875771854	288.078909055	280.252472233	246.710358299	245.86234884200002	265.972345784	242.48450687099998	259.34794108299997	279.667998008	239.397466896	1.11034721235963	0.1482686910789356	0.49639347670222717	0.9485833709993041	-0.07615351720059846	insig
LIPID-P-0359	C27H56NO7P	LPC(0:0/19:0)	GP	LPC	-	171.253930787	154.90397331399998	135.35361133700002	184.40969620400003	201.488705527	140.176339943	146.44844257100002	123.474579069	148.637449632	150.650642247	136.91721620299998	125.50230840299999	1.4891330976209083	0.060256523851715565	0.34210044911937026	0.8420840530496431	-0.24796385106632013	insig
LIPID-P-0350	C22H46NO7P	LPC(14:0)	GP	LPC	LMGP01050012	43.823234647	45.163818306	31.443963114000002	37.234688925	38.649197150999996	38.314866251	35.275902225	34.171281511	23.137834625	38.520797131	30.540431684	26.478810732	1.5956434515581344	0.03202141283808997	0.2670391761527988	0.8017953527196627	-0.31869403936890384	down
LIPID-P-0360	C27H56NO7P	LPC(19:0/0:0)	GP	LPC	LMGP01050041	182.765103022	174.51457863099998	179.808869533	195.580102882	210.647283051	180.36022406	168.896743987	204.323126562	192.50678408099998	225.022478293	185.301495613	173.381801783	0.2719054824953466	0.6817293184966673	0.8621870792751969	1.0229214341549933	0.03269534263194708	insig
LIPID-P-0362	C28H58NO7P	LPC(20:0/0:0)	GP	LPC	LMGP01050045	306.96459292099996	309.015598938	290.947015023	317.474716101	331.54050636700003	291.566787081	277.931350864	313.530314898	299.866336742	356.60341898900003	325.993371911	286.55151340599997	0.07425676024924756	0.8753464904987385	0.9542090844896522	1.0070186877898502	0.010090456464437002	insig
LIPID-P-0363	C30H62NO7P	LPC(22:0)	GP	LPC	LMGP01050053	36.351070214	33.08051604	28.552564207	39.194409395	26.376703269	28.595973348	25.833362741	25.364250194	40.537486263000005	43.478919535	38.432902794	34.277364578000004	0.45885227633187275	0.49973931309501785	0.7657475443415864	1.0820866413431398	0.11381601860259412	insig
LIPID-P-0364	C32H66NO7P	LPC(24:0)	GP	LPC	LMGP01050057	145.80818163700002	255.53212989099998	179.808869533	278.280306706	283.915903242	190.63982232200001	132.908197272	75.564328703	180.84531543	204.04580658700002	183.58574102400001	206.75235777400002	1.2973022611886715	0.09312562982543099	0.3915246015707066	0.7374157801447201	-0.43944980553327806	insig
LIPID-P-0365	C34H70NO7P	LPC(26:0)	GP	LPC	-	747.216443294	633.878151668	650.5647540880001	813.2839949510001	688.725029801	390.62473397400004	431.149916085	604.16234837	285.05812258099996	635.0210616219999	516.442131291	482.42216814	1.413641993756472	0.06720706973741443	0.3556804921487779	0.7528122051421521	-0.40963807660396784	insig
LIPID-P-0366	C22H44NO7P	LPC(14:1)	GP	LPC	LMGP01050014	0.577578116	0.705189444	0.466238074	0.423299621	0.663081013	0.56070536	0.561207535	0.526660473	0.301717364	0.47674253899999997	0.43065440200000005	0.301060451	1.3693819407640353	0.06272628076352449	0.3462056794521484	0.7650096194636596	-0.3864502060817271	insig
LIPID-P-0367	C23H46NO7P	LPC(15:1)	GP	LPC	LMGP01050125	0.504875975	0.647744236	0.372267609	0.286119189	0.507385195	0.504634824	0.580805259	0.496716566	0.331333792	0.554928315	0.511294868	0.32101024	0.06467628845456169	0.9492719645121964	0.9784256353324212	0.9904577647564768	-0.013832638071955493	insig
LIPID-P-0368	C24H48NO7P	LPC(16:1)	GP	LPC	LMGP01050021	884.5427085480001	1079.573727059	849.348428949	772.1298650860001	1099.029302874	970.020272405	671.667431256	685.18703649	514.5854420630001	713.2068379780001	708.60664526	567.6621752919999	2.0100410227993564	0.0012540851184840857	0.07432650134858784	0.682786636991297	-0.5504932716345419	down
LIPID-P-0369	C25H50NO7P	LPC(17:1)	GP	LPC	LMGP01050002	2.564769954	2.713790837	2.674543989	1.922485781	2.271327226	2.055919652	2.031036795	1.902318765	2.073149982	2.040458066	2.419213971	2.6297449019999997	0.663855639841874	0.32433156043586164	0.6620242135808907	0.9220638155752956	-0.11706149257548042	insig
LIPID-P-0361	C28H58NO7P	LPC(0:0/20:0)	GP	LPC	-	24.83989798	28.12834298	27.106864754	33.70719208	30.40647738	31.586401934	24.408073761999997	23.250562678	26.654785488	28.41385531	29.854129849	22.670214668000003	1.3100702161544555	0.08262608785407292	0.3748366745305926	0.883239740157452	-0.1791230092315921	insig
LIPID-P-1937	C32H68NO6P	LPC(O-24:0)	GP	LPC-O	-	12.541119224000001	11.429615422000001	13.661859836	10.543296127	9.781360796	11.419699160999999	10.618402892	9.529207885	7.2560249379999995	7.513462411	11.461240655	8.741634776	1.50586055085784	0.023980231280512184	0.24085254191229757	0.7944998029938345	-0.3318812330478074	down
LIPID-P-0398	C22H46NO6P	LPC(O-14:1)	GP	LPC-O	LMGP01070001	1.10264913	1.059765035	0.99211125	1.0327726879999999	0.8847185890000001	0.7700353609999999	0.6983916	0.729222193	0.603434727	0.936322346	0.876750595	0.816127728	1.6569036170084386	0.020108320967962653	0.22135239721533287	0.7977075771871764	-0.3260681131741541	down
LIPID-P-0396	C28H60NO6P	LPC(O-20:0)	GP	LPC-O	LMGP01060041	1.6458956790000001	1.640159717	1.4746134430000002	1.4913472769999998	1.500174998	1.285884292	1.186553075	1.222415947	1.205018427	1.586599169	1.3897612169999998	1.429130333	1.3560819827253379	0.07313969350455145	0.37000080243478967	0.8872993206801754	-0.1725072309287359	insig
LIPID-P-0399	C24H50NO6P	LPC(O-16:1)	GP	LPC-O	LMGP01060028	13.247945589	13.152971647000001	13.698002322	11.523156362	12.125956642	8.485341111	7.839089382999999	9.49397976	9.199603047	12.071121081	10.654835998	11.443924365	1.2627728769412432	0.087561433440961	0.3867637432705295	0.8403671398320679	-0.2509083442616584	insig
LIPID-P-0400	C26H54NO6P	LPC(O-18:1)	GP	LPC-O	LMGP01060034	16.458956791	17.33260571	16.914683606	13.718043287999999	14.965115674000002	11.531840232999999	9.656332831	10.938332895999999	9.514277598	13.501348698	11.684288750999999	13.529584114	1.7303070413403352	0.010641474530184122	0.17328351503716	0.7569646088699807	-0.401702244876288	down
LIPID-P-0395	C26H56NO6P	LPC(O-18:0)	GP	LPC-O	LMGP01060014	17.832219444	16.302553713	16.517116257	15.89333301	17.108222815	13.849422385999999	12.827600809000002	12.382686032	11.624448115999998	14.893436910999998	14.566756460999999	14.073669266	1.8597030138110897	0.004043300511676158	0.12363514453480874	0.8242690656453396	-0.27881274254114535	down
LIPID-P-0394	C24H52NO6P	LPC(O-16:0)	GP	LPC-O	LMGP01060010	101.78299659999999	104.589895025	104.632497949	101.90546442799999	99.645323461	79.059455728	54.33914231600001	60.592375463	62.194499472	67.316046472	66.914428971	73.08877209	2.2441925368514144	5.956719315227658e-5	0.013479916107228531	0.6498226943571721	-0.6218819657708755	down
LIPID-P-0393	C22H48NO6P	LPC(O-14:0)	GP	LPC-O	LMGP01060007	0.7250019	0.964683312	0.8132059429999999	0.7564521009999999	0.74550821	0.6840605390000001	0.628908762	0.611207973	0.529393656	0.7284625990000001	0.780668338	0.832450283	1.0827784953929898	0.1511303061227217	0.49851640696133015	0.8767687699441057	-0.18973168373443122	insig
LIPID-P-0401	C28H58NO6P	LPC(O-20:1)	GP	LPC-O	-	0.296867073	0.25751299899999996	0.272875772	0.25084422	0.24911330899999998	0.214937055	0.199540457	0.19199328300000001	0.185102677	0.221208538	0.211037814	0.201311506	2.009861327352962	0.0026757814270300575	0.0968914537787726	0.7847446351712196	-0.3497048338876595	down
LIPID-P-0402	C30H62NO6P	LPC(O-22:1)	GP	LPC-O	-	0.187006061	0.25553213	0.260225902	0.20381092899999997	0.260103602	0.213068037	0.210230124	0.16997570399999998	0.21101705199999998	0.276510672	0.214469324	0.257533639	0.26718807094517283	0.7511793478274389	0.9004823472332901	0.971001817122716	-0.0424540993958524	insig
LIPID-P-0397	C30H64NO6P	LPC(O-22:0)	GP	LPC-O	-	1.890255651	1.9075770630000002	1.807124317	1.661842958	1.679683118	1.818554384	1.596323656	1.1413912590000002	1.486374496	1.983248961	1.631682614	1.5996103469999998	1.283596946344758	0.10776382476949706	0.4231625443112967	0.8767857372434672	-0.18970376485475393	insig
LIPID-P-0418	C23H46NO7P	LPE(18:1/0:0)	GP	LPE	LMGP02050004	71.490438088	94.38841852200001	82.133800204	67.218412113	81.511339963	69.434013718	62.712715067	62.70606298	50.718133498	77.327639786	70.17436269	72.181963504	1.3390412908000924	0.06622156839935042	0.3542133939169766	0.8490795723014057	-0.2360283312324482	insig
LIPID-P-0427	C27H52NO7P	LPE(22:2)	GP	LPE	LMGP02050056	0.7209628929999999	0.927046797	0.269261523	0.634949432	0.8801393	0.7597557620000001	0.5701155920000001	0.6526010210000001	0.375758434	0.653137278	0.550757223	0.39990258700000003	1.1086426698786067	0.16825965280295596	0.5152163310146805	0.7638797110616108	-0.3885826214404138	insig
LIPID-P-0424	C23H44NO7P	LPE(18:2/0:0)	GP	LPE	LMGP02050011	4.988174635	6.81419013	5.3219811130000005	5.4676201110000004	7.894693826	7.10226789	4.810350303	4.905516444	3.563226532	13.825533624	7.57505651	3.989957782	0.02804751439125193	0.9168241144888549	0.9716571771114689	1.0287508464854729	0.04089361773792551	insig
LIPID-P-0423	C23H44NO7P	LPE(0:0/18:2)	GP	LPE	LMGP02050041	4.776126725	6.794381437999999	5.159339925	5.712585169	7.0612632710000005	7.214408962	5.380465895	5.108078164	3.6280124689999997	14.016230639000002	7.274799457	4.34361313	0.16571854055819704	0.7657285223444701	0.9044141173785328	1.0826048681848808	0.11450678059397026	insig
LIPID-P-0432	C25H44NO7P	LPE(20:4)	GP	LPE	LMGP02050051	35.745219044	47.63990483600001	29.275413934	40.958157818000004	48.998389753000005	56.070535977	45.698327883000005	37.253742472	28.320709581	51.29749717	35.087181345	32.10102397	0.7488380119867087	0.38570197448440713	0.7048025325710376	0.8881696047584843	-0.171092895136644	insig
LIPID-P-0431	C27H50NO7P	LPE(22:3)	GP	LPE	-	3.1201335269999997	2.386947415	2.1775848019999997	3.272733185	2.84831761	3.0371540319999997	2.574428218	2.703758614	1.8787921719999998	4.4051010580000005	2.419213971	3.119421538	0.020216042518680487	0.9160720125693175	0.9716571771114689	1.0153088512384558	0.02191865388536476	insig
LIPID-P-0421	C27H54NO7P	LPE(22:1)	GP	LPE	LMGP02050055	1.130922184	1.832304032	0.957775888	1.636366592	1.502006714	1.6634259009999999	1.211495632	1.127300009	0.907928631	1.401623064	1.132398029	0.8088732590000001	1.4872692335442117	0.05946191950357587	0.34210044911937026	0.7554475207053125	-0.404596556900163	insig
LIPID-P-0420	C25H50NO7P	LPE(20:1/0:0)	GP	LPE	LMGP02050020	4.261153231000001	4.407434023	3.939531011	4.232996215	4.588447339	4.504333057	3.010922968	3.329057838	2.656223415	3.9474282210000005	3.362878994	4.035298211000001	1.9004433761244837	0.005908359853114183	0.1505537621830577	0.7843715625540272	-0.3503908634189807	down
LIPID-P-0419	C25H50NO7P	LPE(0:0/20:1)	GP	LPE	LMGP02050046	5.917146429	8.002711665	5.448479815	5.996744637000001	8.435049900000001	9.251638436	5.033051706	5.037621914	3.5539713980000003	5.5397483	4.581064753	3.835800322	1.824838997367235	0.008403844280675362	0.16389288829946405	0.6406532838938749	-0.6423843011260315	down
LIPID-P-0407	C21H44NO7P	LPE(0:0/16:0)	GP	LPE	LMGP02050036	12.117023405	14.262258413	10.66203347	10.582490537	12.455665433	12.242067022	13.718406421	11.09685946	7.376341677999999	16.97203438	7.352008414	6.7829282289999995	0.7642963151344827	0.43076539556445015	0.7269566435376688	0.8752382773847159	-0.192252261023864	insig
LIPID-P-0409	C22H46NO7P	LPE(17:0)	GP	LPE	LMGP02050030	23.931121224	34.269037575	27.82971448	19.989148792	29.124276526	22.054410818	31.000035289	25.628461133000002	25.544169426	37.185918023	27.623648883	27.294938460999997	0.6818645089885567	0.3350049145430728	0.6651757033351633	1.1086495589761454	0.148803405693529	insig
LIPID-P-0410	C23H48NO7P	LPE(0:0/18:0)	GP	LPE	LMGP02050038	267.584266855	298.12081820599997	243.961782783	240.065757546	251.86088190900003	251.382902964	238.735903948	236.909142437	188.804730541	286.045523253	244.495028934	233.049806789	1.0251308346599681	0.2091134667779587	0.5576359114078898	0.9195504364809753	-0.12099938760695715	insig
LIPID-P-0411	C23H48NO7P	LPE(18:0/0:0)	GP	LPE	LMGP02050001	256.476995401	288.216472087	237.63684767400002	227.327574492	266.514605947	253.25192083	231.609459054	245.716173754	198.059864391	286.99900833099997	242.779274345	249.37236135	0.6606742389581669	0.41575820439252664	0.7189882607385425	0.9510349943407101	-0.07242966733155054	insig
LIPID-P-0433	C27H48NO7P	LPE(22:4)	GP	LPE	LMGP02050057	12.520924185	17.035475326	12.198089139	13.816029312000001	19.416184351	19.344334912	17.816112235	14.795812612999999	10.550852589	16.97203438	15.012852654000001	11.335107334000002	0.5729351194183024	0.48566031994710857	0.7588292091404087	0.9168008149716389	-0.12531976833724423	insig
LIPID-P-0413	C27H56NO7P	LPE(22:0)	GP	LPE	LMGP02050054	2.473892278	2.713790837	1.960729884	2.381060371	2.5827188619999997	2.23347635	2.4942557130000003	2.113687516	1.351249542	2.2216202309999997	2.1103781440000002	2.339566154	1.0930302672681274	0.1785957821660097	0.5229438181481345	0.8804579046143756	-0.18367406556779556	insig
LIPID-P-0414	C29H60NO7P	LPE(24:0)	GP	LPE	LMGP02050061	11.410197039000002	11.489041499	10.029539959	14.109987382	11.997736556	12.055165235	7.856905496	9.247382883	7.718781631000001	9.916244806	8.18414939	8.125004937	2.1526572725825464	6.851979488279327e-4	0.06734516982765967	0.7180654332088762	-0.47781278027531704	down
LIPID-P-0415	C21H42NO7P	LPE(16:1)	GP	LPE	LMGP02050037	48.871994398999995	73.58929167	48.702000341	42.42794817	58.889653478999996	61.303786001999995	43.738555536999996	40.424273747	31.004698398000002	47.769602383	41.349685595	37.813918066999996	1.677236115382336	0.01956905821661949	0.21912303894327648	0.7253201016735582	-0.4633102622726885	down
LIPID-P-0417	C23H46NO7P	LPE(0:0/18:1)	GP	LPE	LMGP02050040	67.754355872	85.672593936	64.42398189800001	69.570076677	87.098072253	113.075580887	62.623634506	61.296937969	48.589452713	72.94160843	63.311344334	54.317834345	1.503889125033691	0.03916006612558162	0.28966582372437405	0.7446365617763708	-0.42539164039753385	down
LIPID-P-0408	C21H44NO7P	LPE(16:0/0:0)	GP	LPE	LMGP02050002	253.44773955	301.092122042	227.697663931	206.75050956	244.534019889	266.335045891	201.32206825400002	207.845939089	181.40062346099998	325.138411431	245.352906228	242.117892657	0.5143314709774067	0.5314819807437798	0.7870664632737008	0.9355410194162017	-0.09612718411402886	insig
LIPID-P-0412	C25H52NO7P	LPE(20:0)	GP	LPE	LMGP02050045	1.7872609519999998	2.525608261	1.8974805330000002	2.165491119	2.207217183	1.7288415259999999	2.307186534	1.9639679840000002	1.61039329	2.33603844	1.870172502	2.04031932	0.30314011713861627	0.8580704996023311	0.9475963141675823	0.9850696066114616	-0.021702423551723027	insig
LIPID-P-0429	C25H46NO7P	LPE(0:0/20:3)	GP	LPE	LMGP02050049	9.097865073	12.875649955999998	8.04170321	10.38651849	11.906150781	15.88665186	9.620700607	8.983171944	5.858499727000001	10.202290329	8.750348404	8.125004937	1.3683940141996749	0.06893275428609182	0.35664306156837305	0.7557792225615263	-0.40396323746900503	insig
LIPID-P-0430	C27H50NO7P	LPE(20:3/0:0)	GP	LPE	LMGP02050022	2.03969894	2.089817031	1.2017376709999998	1.998914879	2.747573257	2.149370546	2.2982784780000003	2.298635174	1.230932802	1.983248961	1.9130663669999999	1.450893739	0.5309264742482389	0.5307103980592996	0.7870664632737008	0.9139570509273094	-0.12980172377255264	insig
LIPID-P-1533	C20H42NO7P	LPE(15:0)	GP	LPE	LMGP02050031	1.726675835	1.8818257630000002	1.608340642	1.5187833640000001	1.300518008	1.67277099	1.3451164740000001	1.488388293	1.480821416	1.506506422	1.6385456330000001	1.6685278000000001	0.7129495636087337	0.33205509550932283	0.6635655901071199	0.9401572072865575	-0.08902607936366048	insig
LIPID-P-0434	C25H42NO7P	LPE(20:5)	GP	LPE	LMGP02050053	8.118405681	12.479476110999999	7.481494672	9.151894594	10.440778377	12.896223275	11.135070147	9.247382883	6.598910435	11.251123915	8.836136133	6.864541002	0.7394820015085297	0.3896802126486698	0.7071121015549974	0.8904524118300551	-0.16738958300045861	insig
LIPID-P-0435	C27H46NO7P	LPE(0:0/22:5)	GP	LPE	LMGP02050058	32.514012803	45.857122535	35.781061475	38.606493254	47.624603125	54.108067218	41.155219263	39.015148736	27.302644858	40.904509825	35.430332263000004	25.662683004	1.191701729886063	0.11614398619253295	0.437645256326807	0.823094888610486	-0.2808693368569262	insig
LIPID-P-0437	C27H44NO7P	LPE(22:6)	GP	LPE	LMGP02050060	69.975810163	95.675983517	66.411818647	80.25055323699999	107.15535703	116.813616619	88.635158369	84.89978189899999	57.752035224	82.571807712	84.15776259100001	61.48162218	0.9088637403763857	0.2330714302015844	0.5754492132062934	0.8568200906881343	-0.22293578613868917	insig
LIPID-P-0440	C23H48NO6P	LPE(P-18:0)	GP	LPE-P	LMGP02070002	64.624124825	72.697900519	63.791488387	63.690915267	65.392243521	61.303786001999995	56.477075785	59.183250453	52.013852236999995	71.70207782899999	63.654495252	62.932515919	1.0020301377728973	0.21931882978290645	0.5661964536234133	0.93477098049265706	-0.09731514783250482	insig
LIPID-P-0445	C23H46NO6P	LPE(P-18:1)	GP	LPE-P	-	23.628195639	25.553212989000002	21.504779370999998	19.597204698	21.431071405999997	18.690178659	18.17243448	19.375468898	14.937786034	21.358065736	20.589055068	25.209278711	0.7454769405421668	0.3288477007895287	0.662048576177313	0.9174680164214505	-0.12427022941590948	insig
LIPID-P-0442	C27H56NO6P	LPE(P-22:0)	GP	LPE-P	-	3.473546709	4.417338368999999	3.487749932	6.192716684	5.110486258	5.831335742	2.672416835	3.1705312739999996	4.035238359	4.42417076	4.992845854	3.3007832560000003	1.154199602006125	0.12873705859422419	0.4553783872124742	0.7924753161642912	-0.3355620956630358	insig
LIPID-P-0441	C25H52NO6P	LPE(P-20:0)	GP	LPE-P	LMGP02070004	33.523764753	34.467124497	33.973937158000005	35.470940503	28.941104976	34.016125159	29.218424065	29.063203346999998	27.580298873	38.520797131	30.368856225	35.365534882	0.7334990708535382	0.4138832695242147	0.7189882607385425	0.9487213491764824	-0.0759436822381908	insig
LIPID-P-0438	C21H44NO6P	LPE(P-16:0)	GP	LPE-P	LMGP02070001	155.501800361	180.655273225	159.388364752	144.431398621	143.423324025	142.045357809	115.626568404	146.725141747	126.98043642299999	156.94364375799998	143.6086591	154.701544896	1.0457116907026314	0.16382279629415028	0.5152163310146805	0.9126263806750505	-0.13190373748886272	insig
LIPID-P-0439	C22H46NO6P	LPE(P-17:0)	GP	LPE-P	-	6.139291857999999	5.962416364	6.469505055	6.310299913	5.568415135	6.504182172999999	5.683339802999999	5.988781296	5.349467365	7.1702077829999995	5.936510877999999	7.6534644720000005	0.25300501697991507	0.7392282642123043	0.8969824440530252	1.0223969969198634	0.031955503784885216	insig
LIPID-N-0171	C24H45O9P	LPG(18:2)	GP	LPG	LMGP04050014	3.5341318260000003	3.030729913	3.288966257	3.54709405	2.857476187	3.102569657	2.672416835	2.3955125180000003	2.646968281	3.7376615039999996	3.877605371	2.557200215	0.656015848591343	0.4235677704460543	0.7246113999632261	0.9238879391581905	-0.11421022097874668	insig
LIPID-N-0665	C26H49O9P	LPG(20:2)	GP	LPG	LMGP04050024	0.57959762	0.6655720589999999	0.551172917	1.12683927	0.6960518920000001	0.827974915	0.719770934	0.558365786	0.8218558859999999	1.10794966	0.657134008	0.953962633	0.25080738581370327	0.6161718156235558	0.831793007435645	1.083609801414866	0.11584534810685582	insig
LIPID-N-0169	C22H43O9P	LPG(16:1)	GP	LPG	LMGP04050013	8.219380876	6.992468361	7.9152045079999995	8.838339319	7.47339926	6.635013423999999	4.7925341910000006	6.376290674	5.664141916	7.112998677999999	6.708600443	5.513396207	1.8252070476171949	0.006548537573777825	0.15535840864686704	0.7850005338569194	-0.3492344597461955	down
LIPID-N-0181	C29H49O12P	LPI(20:4)	GP	LPI	LMGP06050006	5.695001	5.97232071	2.602259016	0.0	5.311974964	5.065038417	5.380465895	5.125692227	3.507695729	0.0	2.9253615739999996	4.252932272	0.24570963232462295	0.6550616636038773	0.8487427957805416	0.8598408203988361	-0.2178584919061915	insig
LIPID-N-0178	C27H51O12P	LPI(18:1)	GP	LPI	LMGP06050005	18.983336667	19.412518395	23.402259904	27.926016694	19.690941675999998	18.877080446	19.954045703	15.940726684000001	14.160354791	13.253442577000001	15.012852654000001	14.055533094000001	1.866307598658913	0.008694898870538427	0.16389288829946405	0.720051482337503	-0.4738280346411011	down
LIPID-N-0175	C25H49O12P	LPI(16:0)	GP	LPI	LMGP06050002	6.129194339	9.567598352000001	5.827975922	9.583033097000001	9.103626059	6.064962975	5.514086737	5.61888598	2.295273195	5.377655837000001	5.7906717379999995	6.438340966	1.6292009467027486	0.026963248160614257	0.2540604688282885	0.6706425015875693	-0.5763841788797099	down
LIPID-N-0192	C24H46NO9P	LPS(18:1)	GP	LPS	LMGP03050001	2.160869174	2.258190915	1.747489214	2.332067359	2.179741451	2.467103583	1.751323833	1.542991887	1.756624405	1.550366736	1.62653535	1.722936315	2.0803030972254435	0.0019745774661414557	0.08330265206301361	0.756974441531247	-0.4016835049783455	down
LIPID-N-0191	C22H42NO9P	LPS(16:1)	GP	LPS	LMGP03050010	0.0	0.36646080600000003	0.287332766	0.5134467629999999	0.602634401	0.528932056	0.242299126	0.37870234700000005	0.17751346699999998	0.194510956	0.277952243	0.264788107	0.9545259049922968	0.22701315663808266	0.5754492132062934	0.6680710407436451	-0.5819265720097224	insig
LIPID-N-0187	C24H48NO9P	LPS(18:0)	GP	LPS	LMGP03050006	4.988174635	5.784138134	5.222589276	5.781175386	5.458512204	5.476222347	4.739085854	4.227375032	4.868200405	6.540907632000001	5.456099592999999	4.933038712	0.7807766891624439	0.3862072017140715	0.7048025325710376	0.9405057644221458	-0.088491308738298885	insig
LIPID-P-0274	C19H38O4	MG(16:0)	GL	MG	LMGL01010001	152.47254451	114.89041499	95.777588796	116.60336795100001	121.809081069	113.075580887	121.149563197	92.47382883200001	117.540199896	102.022903294	96.94013427899999	125.139584969	0.7897838140734817	0.32128977127101743	0.6601331626403063	0.9169325639267434	-0.12511246059372397	insig
LIPID-P-0276	C21H42O4	MG(18:0)	GL	MG	LMGL01010003	230.223444691	167.383449425	125.595140025	188.13316509700002	201.488705527	177.55669726099998	186.178372855	120.65632904799999	199.910891161	144.929731782	122.676453114	154.157459744	1.0291488512526248	0.19793639381616532	0.5460644269496328	0.8515459977724913	-0.23184363313864076	insig
LIPID-P-0282	C21H40O4	MG(18:1)	GL	MG	LMGL01010004	1.0400445090000001	0.9765685270000001	1.31016513	0.680023003	0.913110179	0.904604647	0.6663225979999999	0.494074457	0.771878163	1.3253442579999999	1.2353433040000001	0.9059017779999999	0.2806768342488875	0.663157961651067	0.853734007110574	0.9269207197017922	-0.10948214566365175	insig
LIPID-P-0272	C17H34O4	MG(14:0)	GL	MG	-	1.514627926	0.576432944	0.76622071	0.9494845679999999	1.03491926	0.873765852	1.122415071	1.0832648520000001	0.89682247	1.077438138	1.209606985	1.4418256530000002	0.9485471440740615	0.24811947195681786	0.5989691112501427	1.1952465095468245	0.25730819261985605	insig
LIPID-P-1717	C43H80O10	MGDG(16:0_18:1)	GL	MGDG	LMGL05010025	2597.082016423	3422.942019007	2287.81938521	1944.042706003	2362.913001179	2852.1212633709997	2686.669725023	2198.23501681	2013.91712577	3524.0808464809998	2827.5635626840003	2397.601903311	0.038784533759531406	0.9229678652290102	0.9728979393401943	1.0117119493929216	0.016798590095121708	insig
LIPID-P-1709	C41H78O10	MGDG(14:0_18:0)	GL	MGDG	-	75.93334667	55.662425193000004	30.540400956	61.731194797	41.213598858000005	67.845348532	57.011559152	68.694844275	53.309570976	62.548621085	39.633931006	46.972684793	0.16606946946584442	0.9247280430908731	0.9732411121235284	0.9857172488185132	-0.020754223363109583	insig
LIPID-P-1708	C41H78O10	MGDG(16:0_16:0)	GL	MGDG	-	2948.475695162	1972.945747066	1470.9991939660001	1189.550325145	1749.288307074	1588.665186019	1564.254654224	1151.959696309	2461.865604113	2746.037023232	1990.275323249	1229.632443604	0.07192238804224863	0.920806324502628	0.9728979393401943	1.0205221465802399	0.029307490959360086	insig
LIPID-P-1775	C47H78O10	MGDG(18:1_20:5)	GL	MGDG	-	589.6951390319999	721.036397522	357.810614749	560.480054352	556.841513456	478.468573672	523.793699706	465.011253556	459.05463896199996	533.951643406	634.829197933	380.85960642599997	0.6183979013921874	0.48095491270706014	0.7572013270994449	0.9182582443019265	-0.12302815107433208	insig
LIPID-P-1707	C39H74O10	MGDG(14:0_16:0)	GL	MGDG	LMGL05010049	581.617123429	1366.799764534	679.478743159	975.940793941	732.6862019160001	1794.257151269	748.276713866	500.239378825	629.349101803	804.741405419	964.2540790219999	957.5898675860001	0.8697378543343531	0.2609100816510259	0.6088354440805637	0.7510383202570065	-0.4130415745854522	insig
LIPID-N-1486	C43H77O8P	PA(20:0_20:4)	GP	PA	LMGP10010636	995.615423092	721.036397522	570.147721986	1293.415510042	915.857752395	1158.791076861	1131.323126916	1188.949227842	1536.3522191079999	2173.945976725	2179.00832804	705.497080475	1.2941663763910765	0.08169484768257938	0.3748366745305926	1.5765323702387228	0.6567547925416632	insig
LIPID-N-1472	C41H75O8P	PA(20:1_18:2)	GP	PA	LMGP10010355	130.25800160100002	94.784592367	60.90008948	164.61651946	119.061507811	140.176339943	109.569090245	125.059844706	146.231114831	224.068993215	208.46418256400003	76.353283003	0.7396028946236158	0.31063181553630864	0.6545626005788066	1.2535224086013999	0.3259877867495533	insig
LIPID-N-1470	C41H75O8P	PA(18:0_20:3)	GP	PA	LMGP10010598	295.857321467	225.81909153200002	259.322339477	494.829418615	299.485485033	463.516430744	297.529074323	568.053519969	545.1273837680001	963.0199282860001	662.2812713569999	325.544282636	1.2673017150056303	0.08378743514848042	0.37800495332560347	1.6487668501610835	0.721387403688867	insig
LIPID-N-1468	C47H89O8P	PA(24:0_20:2)	GP	PA	-	59.878290658999994	29.217821053	17.800174522	53.10842473100001	38.374439825	37.193455532	35.364982786	59.535531705	42.851269726	139.208821317	60.394561533	36.363024328	0.8619079893965332	0.2258607964194	0.5754492132062934	1.5864246579000414	0.6657790067550691	insig
LIPID-N-1465	C41H77O8P	PA(20:0_18:2)	GP	PA	LMGP10010354	158.531056212	100.03389581	86.651610996	195.97204697599997	145.62138263100002	167.27709899799999	163.908232561	184.066954533	196.208837621	266.975821703	309.693703316	104.282987474	1.1914567102861284	0.11173334085294855	0.4294555223845173	1.4344398237888178	0.5204874468500875	insig
LIPID-N-1492	C41H71O8P	PA(16:0_22:5)	GP	PA	-	1080.434586926	759.66334739	696.6464241689999	1342.4085217860002	1034.919260206	1177.48125552	1060.0586779760001	1655.721887661	1878.79217156	2526.735455404	2522.159245841	900.460926622	1.4938326138706	0.04751673316063146	0.3173933244127616	1.730909618553591	0.7915303946821539	up
LIPID-N-1487	C43H77O8P	PA(20:1_20:3)	GP	PA	LMGP10010607	127.22874575	80.324247032	71.652479166	155.797777346	92.50163299200001	105.59950942399999	90.862172398	124.179141575	139.752521136	240.278239533	200.743286914	53.773749193	0.7837251584436945	0.2822626838819004	0.6264410532604757	1.3419415847902745	0.4243218718602836	insig
LIPID-N-1494	C43H75O8P	PA(20:1_20:4)	GP	PA	LMGP10010548	640.1827365519999	462.532963795	377.688982235	833.861059883	546.76707818	624.251967212	745.6042970310001	871.896100417	841.291666969	1344.41395929	1415.4975359310001	523.228554542	1.4447708912121031	0.047954782575014496	0.3181218931195341	1.6474786032364797	0.7202597282347972	up
LIPID-N-1467	C47H89O8P	PA(18:1_26:1)	GP	PA	-	59.373414683	25.157039144000002	20.149436134000002	38.410521206999995	30.040134279	35.511339452	29.307504626	57.245703563	63.120012857	163.999433332	80.98361660100001	35.274854024	1.1415486221508748	0.12817719531640556	0.4545665483385929	2.060617527545451	1.0430767502340708	insig
LIPID-N-1500	C41H69O8P	PA(16:1_22:5)	GP	PA	-	913.82551511	685.380751491	520.451803271	1273.818305344	915.857752395	1046.650004907	821.3227740289999	1021.615632812	1156.891731256	1906.9701550220002	1870.172502018	792.550704801	1.067861677191777	0.15325031987256008	0.49851640696133015	1.4132834064949613	0.4990507991090209	insig
LIPID-N-1464	C41H77O8P	PA(18:1_20:1)	GP	PA	LMGP10010538	1141.01970395	860.687677812	720.1390402889999	1440.394545274	1126.505035446	1102.720540884	1166.955351386	1241.791415746	1332.739274407	2011.853513548	2127.535690369	834.26389979	1.1112282425602145	0.13613811051428548	0.4687046566021968	1.3635585957807728	0.4473766980719849	insig
LIPID-N-1503	C43H73O8P	PA(20:1_20:5)	GP	PA	LMGP10010549	24.133071615	14.559388795999999	18.794092896	20.969009026	21.614242957	0.0	17.994273357	36.020758088	29.986633674	58.06724122	41.521261054	19.496384615	1.4417236298522838	0.04147172836642571	0.2955501789576796	2.0294488574196765	1.0210879842451754	up
LIPID-N-1506	C45H77O8P	PA(20:0_22:6)	GP	PA	LMGP10010834	200.940638129	153.51736485700002	136.437885927	241.04561778099998	202.404563279	204.657456317	242.299126395	266.853048916	298.015309972	379.487060849	520.731517764	155.971076917	1.4315716016174478	0.06667243388408207	0.3542133939169766	1.6359537945263336	0.7101320017337684	insig
LIPID-N-1507	C45H77O8P	PA(20:1_22:5)	GP	PA	-	137.326265254	80.918507799	84.3927056	154.817917111	107.15535703	127.09321488200001	113.13231269200001	147.958126131	185.102677001	291.766433718	265.941961296	110.630647581	1.322287990114145	0.07949794292040357	0.3748366745305926	1.611284900047091	0.6882116073562514	insig
LIPID-N-1510	C43H71O8P	PA(18:2_22:5)	GP	PA	-	125.209241849	126.775630334	96.681150955	187.153304862	121.809081069	156.997500736	148.764537161	160.287969976	207.31499824099998	255.534000773	223.04809657099997	112.444264754	1.202616546085011	0.08861120021201525	0.38707622695788246	1.3593894499882542	0.44295883143721265	insig
LIPID-N-1513	C45H71O8P	PA(20:4_22:5)	GP	PA	-	198.921134228	143.613018737	119.270204916	239.085897311	195.99355901299998	212.13352778	196.86804019599998	261.568830125	236.00591317599998	456.719352128	442.664683964	175.014057239	1.3120361564090843	0.0844775976318418	0.3798731187627919	1.5949623237288606	0.6735223449860572	insig
LIPID-N-1496	C45H79O8P	PA(20:1_22:4)	GP	PA	LMGP10010554	114.101970395	93.59607083200001	64.062557035	151.87833640600002	103.491926021	111.20656302100001	166.580649396	187.58976706	179.54959669099998	252.67354554	296.825543898	112.444264754	1.7118828852457841	0.015984399184116857	0.20302182415328773	1.8730898783747263	0.9054201275438399	up
LIPID-N-1453	C46H91O8P	PA(21:0_22:0)	GP	PA	LMGP10010697	58.464637928	42.687731776	32.076456625	58.399669999	67.956645228	54.108067218	64.850648535	57.950266068000005	70.061363245	98.208962984	124.392207703	40.171620392	1.202910012423349	0.12373058389507417	0.44401663955753223	1.4524862387290696	0.5385244951882376	insig
LIPID-N-1456	C39H75O8P	PA(20:0_16:1)	GP	PA	LMGP10010512	288.789057814	227.799960756	186.133804642	336.092060564	264.68289044200003	292.501296014	244.97154323	253.64250194	298.940823357	423.347374415	505.289726463	175.014057239	0.6805073993177279	0.3860154004427813	0.7048025325710376	1.191232540234271	0.25245506886593827	insig
LIPID-N-1455	C39H75O8P	PA(16:0_20:1)	GP	PA	LMGP10010532	197.911382278	136.679976453	121.07732923299999	241.04561778099998	184.08740823099998	181.294732993	252.097988124	265.972345784	327.631738292	488.184359686	480.411284922	181.36171734599998	1.6106520255798331	0.028257405651951277	0.2550899259321688	1.8789813673223297	0.9099507605286149	up
LIPID-N-0624	C37H73O8P	PA(16:0_18:0)	GP	PA	LMGP10010908	59.979265854	41.103036397	41.925284151999996	71.235839076	64.567971544	53.921165431000006	72.155254551	51.168851954	68.025233798	82.095065174	82.098857084	46.791323075	0.9588822429536048	0.17553796194793103	0.5223829153808462	1.2091830828598942	0.27403270011790015	insig
LIPID-N-0632	C35H65O8P	PA(16:1_16:1)	GP	PA	LMGP10010969	74.216768354	31.198690276999997	47.437013318999995	67.70834223	56.050494447	90.647366496	59.23857318100001	79.175211543	127.720847131	148.743672092	99.51376616200001	21.763406081	0.9417702672249791	0.2165513359507763	0.5644716683020067	1.4598851232321037	0.5458548494725342	insig
LIPID-N-1451	C44H87O8P	PA(20:0_21:0)	GP	PA	LMGP10010522	28.979880976	17.728779554000003	14.728063183	38.116563137	29.673791178000002	31.586401934	34.652338297	42.361820636	37.390740754	60.450953913999996	58.764594673999994	23.032938103000003	1.404085328640583	0.049326012586910085	0.3211804204877385	1.5959693580329635	0.6744329526641044	up
LIPID-N-1449	C42H83O8P	PA(18:0_21:0)	GP	PA	LMGP10010317	4069.300360103	3298.147257897	2792.0070696290004	4801.315150914001	4029.774110538	4663.199575433	5246.845053178	5821.447700766999	6136.153742582	8142.7625619440005	8578.772945038001	3418.668371967	1.575497826234753	0.03181929441989771	0.26697164098645887	1.5788050773769982	0.6588330640034192	up
LIPID-N-1446	C39H77O8P	PA(16:0_20:0)	GP	PA	LMGP10010863	65.734851971	75.570160894	55.749785177	97.692065418	77.389980077	86.348625405	60.574781599	73.97906306600001	52.754262945	95.348507751	130.397348765	42.438641859	0.028972658785383305	0.9735782411310021	0.9879378022096306	0.9934722839441209	-0.009448375398456246	insig
LIPID-N-0640	C41H73O8P	PA(18:0_20:4)	GP	PA	LMGP10010024	10.602395479	0.0	0.0	12.836169077000001	0.0	16.914611686	12.738520248	0.0	0.0	0.0	0.0	0.0	0.9380892791200215	0.25418260181490326	0.6051129067427455	0.31567577658835233	-1.6634845353345125	insig
LIPID-N-0647	C43H73O8P	PA(18:0_22:6)	GP	PA	LMGP10010039	755.294458898	597.232071025	538.52304644	937.72624478	592.5599658	744.803619563	650.2880965740001	933.5453196389999	1036.574991205	1868.8307519220002	1475.548946547	662.877076899	1.258907785742387	0.09335695460392605	0.3915246015707066	1.5908409527621636	0.6697896067996418	insig
LIPID-N-0650	C43H71O8P	PA(18:1_22:6)	GP	PA	LMGP10010040	1050.142028414	943.8841852180001	721.946164606	1166.033679508	1080.712147826	1177.48125552	1077.8747902110001	1118.492977303	1286.463605157	2803.246127882	2058.905506809	771.6941073060001	1.0289162082546657	0.17542169902926572	0.5223829153808462	1.4847526000477274	0.5702225590266498	insig
LIPID-N-1459	C48H93O8P	PA(21:0_24:1)	GP	PA	-	55.738307662	45.857122535	33.973937158000005	64.180845385	56.87476642399999	60.836531535	63.870762362	60.856586403	77.465470325	104.88335852600001	108.950416402	39.990258675	1.2589758272624727	0.0944666916580484	0.3915246015707066	1.4364476868043723	0.5225054531125704	insig
LIPID-N-0270	C44H80NO8P	PC(18:2_18:2)	GP	PC	LMGP01010921	91.685477096	81.21563818199999	89.99479098200001	71.725769193	106.422670828	77.003536075	84.626533116	76.973453714	81.260075203	128.911182479	89.905540464	113.351073341	0.7148823659405168	0.36186089056870074	0.6862435945883301	1.1099897864688957	0.1505464017299166	insig
LIPID-N-0271	C44H80NO8P	PC(18:3_18:1)	GP	PC	LMGP01010955	179.53389678099998	152.1307564	195.16942622599998	150.506532078	163.205851477	144.101277461	154.109370832	155.708313691	143.454574676	221.20853798299999	199.027532325	217.634060815	0.8344351849072755	0.30868533873744475	0.6514586289919079	1.1081550746800581	0.1481597855541955	insig
LIPID-N-0275	C46H84NO8P	PC(18:0_20:4)	GP	PC	LMGP01010802	399.86177235800005	346.65211419300005	363.231987699	313.555275162	443.275152159	356.98241238800006	475.69019667199996	480.86390992699995	459.05463896199996	615.9513600719999	490.705812456	611.188987455	1.996048009266704	0.0020290655864609536	0.08330265206301361	1.4092071803064505	0.4948837309007494	up
LIPID-N-0274	C46H84NO8P	PC(20:3_18:1)	GP	PC	LMGP01011878	452.368873778	388.250367897	464.430949446	352.74968455699997	426.789712616	360.72044812	391.954469168	359.326877748	329.482765062	633.114091467	394.62355547199996	580.357495506	0.5336379567962055	0.4870344501801649	0.7588292091404087	1.099598502595671	0.13697684734066767	insig
LIPID-N-0276	C46H84NO8P	PC(22:4_16:0)	GP	PC	LMGP01012072	161.762262454	139.255106445	169.86968579	158.14944191	158.809734265	136.99900957100002	145.557636959	144.78759485700002	159.373404898	225.022478293	190.44875938	201.31150625400002	1.1166616591558234	0.1494305127696339	0.49786049775064467	1.1531673992714415	0.20560195667469883	insig
LIPID-N-0278	C48H88NO8P	PC(20:1_20:3)	GP	PC	LMGP01011826	51.90125025	48.531295987	55.840141393	46.837319226999995	57.51586685	45.790937715	47.212697422	46.677265982	47.571387988999994	64.07419720899999	46.153798443999996	63.839324506000004	0.27732739277342516	0.721469117171435	0.885585642486971	1.0297368153128226	0.04227565414539679	insig
LIPID-N-0282	C42H74NO8P	PC(14:0_20:5)	GP	PC	LMGP01010508	14.86354871	12.55871088	16.065335177	13.090932738	13.902720681	15.213805427999999	10.832196239000002	11.325842274000001	10.180647235	14.51204288	14.292235726	15.361337459000001	0.9192211215519938	0.18447859362251495	0.5307290725888373	0.8927504982679829	-0.16367106086902355	insig
LIPID-N-0284	C44H78NO8P	PC(16:0_20:5)	GP	PC	LMGP01010633	242.340468095	245.627783771	254.804528685	207.730369795	225.30100708900002	231.758215372	238.735903948	234.267033041	240.63348010099998	303.208254648	291.678280131	319.196622529	1.4401929673853386	0.06625055172237918	0.3542133939169766	1.1564102634769615	0.20965331832193246	insig
LIPID-N-0285	C44H78NO8P	PC(20:4_16:1)	GP	PC	LMGP01011903	216.086917385	227.799960756	252.997404368	213.609531204	225.30100708900002	184.845866938	156.2473043	179.663438874	171.960386934	236.46429922299998	165.913468757	264.788107325	0.8829155921545621	0.2653951683824745	0.6089314459493331	0.8897476931623466	-0.16853180760473996	insig
LIPID-N-0290	C46H82NO8P	PC(18:1_20:4)	GP	PC	LMGP01010905	739.1384276910001	746.7876974339999	715.621229497	709.418810053	751.003356964	622.382949346	666.322597585	676.380005172	686.730931674	1001.159331387	847.58276697	993.862211055	1.0049201218674635	0.19802772459874035	0.5460644269496328	1.1371701737515745	0.18544816492213795	insig
LIPID-N-0272	C44H80NO8P	PC(16:0_20:4)	GP	PC	LMGP01010007	1268.2484497	1247.9476110960002	1311.972254078	1142.51703387	1234.576250228	1035.435897711	1182.989852397	1240.030009483	1182.806106036	1811.621647271	1424.076308876	1659.459713714	1.192619319631238	0.11803435491267632	0.43887167894399814	1.1740559029943376	0.23150110440415092	insig
LIPID-N-0291	C46H82NO8P	PC(16:0_22:5)	GP	PC	LMGP01010645	367.549709945	332.78602962599996	343.353620213	315.514995631	331.54050636700003	289.697769215	349.195799804	320.575939951	294.313256432	442.417075965	396.339310061	469.726847925	1.1083312655687496	0.15558659872972225	0.5002036445142473	1.1475052064466704	0.19850069943233112	insig
LIPID-N-0300	C44H76NO8P	PC(14:0_22:6)	GP	PC	LMGP01010512	70.884586918	60.020337486	67.225024589	53.304396777	70.887390035	52.706303819	57.367881396	59.359391079	57.38182987	85.432262945	63.99764617	77.985538459	0.5698423870655926	0.4771069269628564	0.7545967028745867	1.0706520779661308	0.09848973411167813	insig
LIPID-N-0295	C48H86NO8P	PC(20:1_20:4)	GP	PC	LMGP01011827	25.24379876	23.17616992	20.420504780999998	22.536785402	19.2330128	19.998491165	16.693697164	18.847047019	16.751792269	22.692944845	17.140388344	32.282385688000005	0.3145246686984948	0.7100467865399698	0.8793188855554422	0.9525260988256545	-0.07016947248559526	insig
LIPID-N-0296	C48H86NO8P	PC(18:0_22:5)	GP	PC	LMGP01010816	86.838667734	95.675983517	97.22328825	81.328399495	99.46215191	85.601018258	97.988617292	97.05348511700001	106.989347307	147.027398952	118.730217559	128.40409588100002	1.663852825236744	0.0237868193708587	0.24085254191229757	1.274776679205109	0.3502445317724214	up
LIPID-N-0269	C43H78NO8P	PC(15:0_20:4)	GP	PC	LMGP01011424	23.224294859	25.355126066999997	24.938315573	16.344068718	28.941104976	11.363628625	20.48852907	22.19371892	16.844343607	29.748734418	22.133234198	20.131150625	0.031189100145958222	0.9445542614528908	0.9772230554580285	1.0105493472628935	0.015139773289321586	insig
LIPID-N-0216	C40H78NO8P	PC(16:0_16:1)	GP	PC	LMGP01010566	36795.361072497	32525.872657461	29383.841392985	32296.193341656002	29051.007905968	27848.366201982	24194.280414992998	28112.043964975	32689.13275837	33905.92935629	30540.431684335	31411.849444284	0.4828630494525733	0.5624366115370001	0.8039344546728787	0.9624962700881603	-0.05514714498284091	insig
LIPID-N-0215	C39H76NO8P	PC(15:0_16:1)	GP	PC	LMGP01010535	202.75819164	213.14152849799999	200.229374314	186.56538872099998	204.053107234	220.544108177	202.747357233	216.30068915400003	198.059864391	291.385039687	241.92139705	212.555932729	1.034891438209783	0.18283665515397463	0.5285362132182123	1.1105512094773724	0.1512759196347043	insig
LIPID-N-0214	C38H74NO8P	PC(14:0_16:1)	GP	PC	LMGP01010485	924.9327865639999	938.932012158	838.5056830469999	897.55197515	791.301098069	788.725539412	677.012264926	672.857192645	714.496333224	915.345674411	826.993711902	761.7192128519999	1.4393844986316766	0.05991247354987721	0.34210044911937026	0.8819438775757248	-0.18124124196092845	insig
LIPID-N-0213	C50H100NO8P	PC(16:0_26:0)	GP	PC	LMGP01010663	24.63794759	24.562778376999997	25.6611653	22.144841308	24.361816214	21.867509030999997	16.515536042	16.610061065	16.455627985	24.599915	18.873300479	19.768427191	1.8360197222393204	0.00911222216019495	0.16730156174991712	0.787670852431451	-0.3443352047576174	down
LIPID-N-0211	C46H92NO8P	PC(16:0_22:0)	GP	PC	LMGP01010636	23.022344469	25.157039144000002	19.697655054000002	18.891705328	21.064728305	15.88665186	16.479903817	16.293007937	18.140062346	23.646429922	21.103781445	22.126129516	0.4381797920443563	0.6011992417262984	0.8255989586979906	0.9520626962083384	-0.07087151239349834	insig
LIPID-N-0207	C40H80NO8P	PC(18:0_14:0)	GP	PC	LMGP01010739	265.766713345	250.38186990900002	243.60035792	234.382568183	173.64662985400003	174.94007224900002	243.724415373	199.743470277	277.283810147	323.803532323	251.52962274900003	232.505721637	0.8294534114618665	0.21993707737060852	0.5667292480560999	1.1384299099093116	0.18704547132610358	insig
LIPID-N-0206	C40H80NO8P	PC(16:0_16:0)	GP	PC	LMGP01010564	6341.242248498001	5863.372902928	5023.805601015	5683.189362306	5018.900483124	4672.544664762	3919.5446916779997	4438.7437839429995	5590.100845429	5530.213449564	5215.893950582999	5078.128085681	0.9412823875354344	0.23322832917764233	0.5754492132062934	0.9131851161507856	-0.13102074937472724	insig
LIPID-N-0205	C39H78NO8P	PC(15:0_16:0)	GP	PC	LMGP01010532	702.787357477	812.156381825	704.7784835960001	701.579928174	743.676494945	669.108395994	691.2651547139999	711.608130442	655.263476583	896.27597286	820.1306935460001	758.091978505	0.5482950235875377	0.4525242193150716	0.7398997240735501	1.0458108853639623	0.06462199172393338	insig
LIPID-N-0204	C38H76NO8P	PC(18:0_12:0)	GP	PC	LMGP01010736	62.200720145	59.822250563999994	57.105128414	62.711055032	64.47638576899999	58.687160989	66.988582003	63.058344231999996	61.824294118000005	75.134624108	68.63018356	78.348261893	1.5885683071877166	0.027510908325156236	0.2540604688282885	1.1341951412372562	0.1816688810869742	up
LIPID-N-0292	C46H82NO8P	PC(20:5_18:0)	GP	PC	LMGP01011937	52.709051811	46.748513686	57.827978141	47.03329127399999	58.981239253999995	46.725446648	57.724203641	80.143984988	61.08388341	79.520655464	85.101427615	69.824261178	1.9827261024751126	0.004445974169125008	0.12801494077680875	1.3979443213515887	0.48330690083523703	up
LIPID-N-0268	C42H76NO8P	PC(14:0_20:4)	GP	PC	LMGP01010506	89.867923585	79.234768958	84.211993168	64.474803455	78.397423605	71.770286051	65.56329302399999	61.825359848000005	56.641419162	96.492689844	79.096286553	92.13175241200001	0.23768144331293517	0.7348264644007454	0.8952283654821025	0.9653677771817663	-0.05084942273081802	insig
LIPID-N-0257	C45H84NO8P	PC(19:1_18:2)	GP	PC	LMGP01011769	39.380326066	45.758079073999994	44.997395491000006	41.546073959	57.88220995100001	33.4554198	45.074763954	40.864625312	41.277896971	42.334737441	52.502090423999995	37.723237208	0.07504389408535658	0.8940852298805858	0.9626457561155604	0.9876733360929896	-0.01789413235399463	insig
LIPID-N-0266	C42H76NO8P	PC(16:1_18:3)	GP	PC	LMGP01011484	100.36934387	83.790768174	97.946137977	89.167281374	95.61554935	79.807062874	66.27593751399999	72.569938055	67.377374428	110.604268991	85.78772945	108.45430697299999	0.498660516354534	0.5257999532600919	0.786413843136833	0.9348329257050171	-0.09721954677988069	insig
LIPID-N-1021	C41H76NO8P	PC(15:1_18:2)	GP	PC	LMGP01011444	35.543268654	37.042254488000005	47.165944671000005	27.828030671	35.901623894000004	32.520910867	39.551769160999996	38.046375291	26.284580134000002	52.441679263000005	50.786335835	49.149025401	1.0288727071791854	0.20241542110344551	0.5492372377869239	1.1863766337529689	0.2465620886261145	insig
LIPID-N-0218	C42H82NO8P	PC(16:0_18:1)	GP	PC	LMGP01010005	32715.96319289	29118.777592246002	31263.250682572998	28415.94681153	31688.678232865	26726.955482439	26724.168352348	24659.687688574	24618.656041127997	33562.674728386	27795.224341922996	34277.364578347006	0.5290655272011964	0.5070829184284744	0.7707253636547017	0.953916434236344	-0.06806520726596149	insig
LIPID-N-1019	C41H78NO8P	PC(15:1_18:1)	GP	PC	LMGP01011443	1504.5304060929998	1507.441479435	1364.378859268	1495.2667184270001	2491.133086514	1571.844025226	2244.830141597	1278.780947279	1345.696461797	1226.181809679	1314.26801518	1278.6001072880001	0.6805613103237551	0.39391819996608857	0.708480832235167	0.8745558177800486	-0.19337762901991032	insig
LIPID-N-1016	C41H80NO8P	PC(18:0_15:1)	GP	PC	LMGP01011442	6462.412482545999	4991.790444385	5927.367759471	5075.67601668	6594.175817244	5158.489309897001	4756.901966718	5513.20160466	4868.200405125	6655.325841026999	6279.661795768	6329.5239353669995	0.14524290609738713	0.9435151633152059	0.9769139862089203	1.0056388253614723	0.00811225502536872	insig
LIPID-N-1011	C40H76NO8P	PC(15:1_17:1)	GP	PC	LMGP01011440	26.859401881	33.08051604	34.877499316	29.003862952	25.827188618	20.372294738	30.821874166	26.773375205	20.546397147	28.223158294	35.85927091	36.635066904	0.3496228148149647	0.6614724772494741	0.853734007110574	1.0519841159204106	0.07311292130715721	insig
LIPID-N-1010	C40H76NO8P	PC(14:1_18:1)	GP	PC	LMGP01011390	1668.110222057	1691.662317264	1933.623019096	1571.695816748	1850.032659838	1528.85661431	1108.162181011	1206.563290477	1162.444811566	1784.924065101	1496.138001615	1601.423964163	1.4614992916815732	0.041223094850281194	0.2954321797603486	0.8160554573571582	-0.29326089693629664	down
LIPID-N-1008	C40H78NO8P	PC(18:0_14:1)	GP	PC	LMGP01011582	38.976425285	41.598253703000005	54.03301707600001	23.908589731	43.961172115	42.426705556	31.534518656	27.47793771	29.986633674	44.813798643	35.687695450999996	48.786301966	0.5241201434212467	0.4233611855545977	0.7246113999632261	0.8913155375176164	-0.1659918395434976	insig
LIPID-N-1007	C40H78NO8P	PC(17:0_15:1)	GP	PC	LMGP01011439	266.574514905	231.76169920400002	243.961782783	194.208298553	239.954731127	194.37785805400003	173.17261092299998	243.074064359	218.42115886099998	354.696448834	269.373470474	310.128536661	0.8517315170664038	0.29348507538349683	0.6409587943313917	1.144457096823619	0.19466338044714707	insig
LIPID-N-1005	C40H78NO8P	PC(12:0_20:1)	GP	PC	LMGP01011329	11.692927586	10.657076425	9.234405258999999	5.526411725	10.697218548	7.438691106	5.398282007000001	5.477973479	8.903438764	8.142762562	9.230759689	10.283209374	0.6439733004870539	0.3272522111545013	0.662048576177313	0.8586286521890074	-0.21989377898341844	insig
LIPID-N-1003	C40H80NO8P	PC(15:0_17:0)	GP	PC	LMGP01010537	33.725715143	28.524516825	20.781929644	17.539498204	34.25307994	19.250884019	27.793135086	23.778984556999998	21.471910532	32.609189651	30.368856225	23.032938103000003	0.19434012128449404	0.8205764183838283	0.9328591618935711	1.032317833652074	0.04588722118600286	insig
LIPID-N-1002	C40H80NO8P	PC(10:0_22:0)	GP	PC	LMGP01010397	11.390002	11.984258805	11.330669467	10.758865379000001	10.092752431000001	6.877985747	6.271271507000001	9.511593823	7.052411994	10.412057046000001	11.461240655	7.998051735	1.0260034212007276	0.1766201113252181	0.5223829153808462	0.8441902826464043	-0.2443598721524442	insig
LIPID-N-1001	C39H72NO8P	PC(13:1_18:2)	GP	PC	-	9.693618724	10.736311193999999	15.559340369000001	8.387603611	9.68977502	13.027054525	9.300010587000001	9.617278199	8.237069127	3.585103891	2.076063053	5.676621752999999	1.6057101122501858	0.01790323239600418	0.20854832146320004	0.5737072874908644	-0.8016132510126002	down
LIPID-N-1000	C39H74NO8P	PC(15:1_16:1)	GP	PC	LMGP01011438	158.127155432	150.942234866	175.65248360400003	155.601805299	165.770253183	130.83125061299998	121.32772432	121.713172806	119.576329343	168.38546468799998	136.574065285	142.187586399	1.4021498391656113	0.058300871001441906	0.34210044911937026	0.8642785545060888	-0.21043173106696864	insig
LIPID-N-1022	C42H80NO8P	PC(14:1_20:1)	GP	PC	LMGP01011398	79.164552911	71.11320514	63.430063524	60.94730661	65.758586622	57.939553843	36.344868959	53.546750409	49.792620113000005	70.93928976699999	71.890117279	75.99055956800001	0.6283507482415565	0.38029640417901334	0.7005192130526404	0.8999655188219078	-0.15205836764238717	insig
LIPID-N-0996	C39H76NO8P	PC(13:0_18:1)	GP	PC	LMGP01011347	395.822764556	366.460806433	430.095587425	362.548286906	390.15540252	330.816162265	313.563575334	334.667190059	309.121470592	471.02162829	322.561862733	469.726847925	0.22546174823584894	0.799111750992075	0.9263502690523127	0.9757298390979785	-0.03544634643026593	insig
LIPID-N-0994	C39H78NO8P	PC(13:0_18:0)	GP	PC	LMGP01011346	1072.356571322	1018.1667811169999	1078.853217196	987.6991167589999	1082.543863331	820.4988431319999	1029.771287177	940.590944693	871.833608675	1216.646958904	1264.511132099	1247.768615339	0.7929708823071	0.3214311184367771	0.6601331626403063	1.0843224704375933	0.11679386860749062	insig
LIPID-N-0993	C38H72NO8P	PC(14:1_16:1)	GP	PC	LMGP01011385	152.06864373	166.591101735	174.387496582	134.632796273	183.17155047900002	155.502286443	81.775955158	84.019078767	98.844829519	131.199546666	129.367896011	118.24783970899999	1.9654186286716524	9.904627474741406e-4	0.06814383702622087	0.6658587110946932	-0.5867120113259717	down
LIPID-N-0989	C38H74NO8P	PC(12:0_18:1)	GP	PC	-	311.003600723	364.479937209	388.53172813599997	295.91779093400004	337.035652881	282.221697752	242.299126395	265.972345784	231.37834625099998	373.766150384	322.561862733	319.196622529	0.9366219811824489	0.2154371692392054	0.5635770815078833	0.8868143495972759	-0.17329598015650302	insig
LIPID-N-0986	C37H72NO8P	PC(13:0_16:1)	GP	PC	LMGP01011474	50.891498299999995	46.550426763000004	64.333625682	43.113850335	56.050494447	42.426705556	34.741418858	40.688484686	30.912147059000002	47.674253876	48.555854868999994	47.335408226999995	1.1888659070385956	0.08256228759868489	0.3748366745305926	0.8237807546474973	-0.27966767285567834	insig
LIPID-N-0984	C37H74NO8P	PC(13:0_16:0)	GP	PC	LMGP01011342	238.301460294	229.78082998	283.718517755	217.528972143	238.123015623	213.068036713	210.230124372	213.13015788	174.92202976599998	261.254911238	224.76385116	273.85619319200003	0.40943921032270164	0.5784082536970794	0.8094583773721463	0.9560980990402697	-0.06476944348251024	insig
LIPID-N-0982	C36H70NO8P	PC(12:0_16:1)	GP	PC	LMGP01011319	72.90409081899999	74.87685666600001	69.935711064	65.258691643	86.090628725	59.995473496	60.040298232	53.546750409	62.749807503	81.236928604	55.762024143000005	77.260091589	0.828066462068286	0.307626801228941	0.6502219331659337	0.9103495508238423	-0.13550748538976706	insig
LIPID-N-0981	C36H72NO8P	PC(12:0_16:0)	GP	PC	LMGP01010435	107.84150830200001	86.76207201	79.513469944	81.91631563600001	111.00195959	80.367768234	84.804694238	90.536281942	60.158370025	119.94842275100001	89.219238628	127.315925577	0.27125224162699246	0.733973439324862	0.8952283654821025	1.0449026315838696	0.06336851218575991	insig
LIPID-N-0980	C36H72NO8P	PC(10:0_18:0)	GP	PC	LMGP01010390	1248.053410692	986.472873533	540.330170757	1017.0949238060001	1023.928967178	831.712950328	730.460601631	531.944691568	892.194903145	913.438704256	645.123725467	1113.560944503	0.8313226470937493	0.31534851962718147	0.6555578157247081	0.85465140943087	-0.2265919935245201	insig
LIPID-N-0911	C37H74NO8P	PC(14:0_15:0)	GP	PC	LMGP01010479	48.871994398999995	57.04903365	59.635102458	61.143278656999996	49.089975528000004	49.34207166	56.655236906999995	47.205687861	65.896553012	65.218379302	61.080863369	66.378388549	1.0458835296855333	0.1382615277786146	0.4701105006917357	1.114734061928519	0.15669957265826331	insig
LIPID-N-0906	C41H80NO8P	PC(15:0_18:1)	GP	PC	LMGP01010541	377.647229449	336.747768074	386.72460381900004	321.39415704099997	346.194230405	291.566787081	297.529074323	294.15484599900003	272.10093519099996	465.300717825	365.455727459	455.217910538	0.30389070622248554	0.7039523531080027	0.8752395643040003	1.0434332529398933	0.061338316135028645	insig
LIPID-N-0905	C46H80NO8P	PC(18:1_20:5)	GP	PC	LMGP01010844	188.21776355400002	177.287795545	171.31538524299998	173.04331748	195.99355901299998	156.436795376	158.207076646	179.663438874	173.44120835	278.417642633	207.60630527	230.32938102900002	0.991195148700603	0.19725373297765905	0.5460644269496328	1.1556728557853795	0.20873306208463063	insig
LIPID-N-0297	C48H86NO8P	PC(22:4_18:1)	GP	PC	LMGP01012078	90.069873975	67.54764053699999	85.657692622	70.941881005	74.917164146	57.56575027	66.09777639100001	85.075922526	75.336789539	135.776275038	100.543218916	106.822051517	1.2046405967242688	0.11319050555229522	0.43263926566655064	1.2752451996166299	0.350774670033176	insig
LIPID-N-0995	C39H78NO8P	PC(14:0_17:0)	GP	PC	LMGP01011366	39.986177235999996	27.335995291	46.623807376	28.415946811999998	38.466025601	31.212598360999998	40.798897018000005	22.017578293000003	27.395196196	63.883500193	28.13837526	53.683068334	0.3679293413820143	0.6098964731454448	0.8284477266023021	1.1126014082719973	0.15393683679237188	insig
LIPID-N-1023	C42H80NO8P	PC(15:1_19:1)	GP	PC	LMGP01011449	54.526605321000005	47.93703522	52.587317622	48.797039696999995	53.119749639	33.268518013000005	38.126480183000005	51.60920352	50.718133498	72.655562906	61.595589745	64.746133092	0.9801899852815429	0.2021381964809235	0.5492372377869239	1.1695681873014079	0.22597597508400274	insig
LIPID-N-1025	C42H78NO8P	PC(18:1_16:2)	GP	PC	-	90.069873975	85.771637398	91.62120286700001	61.339250703999994	67.040787475	56.070535977	65.20697078	77.325734966	61.454088764	93.250840581	82.87094664899999	81.97549624	0.1815099636433083	0.837222783067161	0.9350799914776083	1.022506064426872	0.032109399736832155	insig
LIPID-N-0203	C38H76NO8P	PC(16:0_14:0)	GP	PC	LMGP01010560	1171.312262461	1247.9476110960002	1145.716816922	1250.301659707	1190.615078113	1102.720540884	1019.0816198360001	1056.843758082	929.215438545	1189.949376734	1146.124065457	1037.389023218	1.6610815743005807	0.02548940581158925	0.24979897686067665	0.897306185076906	-0.1563277392655819	down
LIPID-N-0255	C44H82NO8P	PC(16:0_20:3)	GP	PC	LMGP01010622	692.6898379730001	655.667713132	778.8705805889999	593.795302337	772.9839430210001	611.168842151	539.828200717	649.95891122	610.8388341030001	858.13656976	787.531356354	846.959220005	0.460192235295169	0.6335090108762589	0.8398945565147901	1.0458145674907262	0.06462707120507569	insig
LIPID-N-0252	C43H80NO8P	PC(17:1_18:2)	GP	PC	LMGP01011533	47.86224244899999	43.77720985	41.925284151999996	36.254828691	50.189004831000005	52.145598459	42.224185997	42.273750323	46.090566573000004	71.320683798	47.697977574	71.09379320000001	0.9599241826504609	0.23263253428940125	0.5754492132062934	1.1783797371640472	0.23680452782832032	insig
LIPID-N-0251	C42H78NO8P	PC(16:0_18:3)	GP	PC	LMGP01010598	226.184436889	231.76169920400002	222.27629098	221.448413083	225.30100708900002	185.032768725	210.230124372	225.46000172400002	186.953703771	299.394314338	248.784415406	255.720021458	0.7416144859587332	0.31184656357225476	0.6547474132324661	1.0872999711318234	0.12075001503089204	insig
LIPID-N-0247	C40H74NO8P	PC(16:1_16:2)	GP	PC	-	53.314902981	43.182949082	39.395310109	39.978297583	39.565054903000004	18.204234014	44.896602832	38.398656544	51.088338852	63.311409147	50.100033999	44.977705902	1.0774208463191963	0.12323898185774329	0.44401663955753223	1.2530894073063141	0.32548935390616857	insig
LIPID-N-0246	C40H74NO8P	PC(14:0_18:3)	GP	PC	LMGP01010497	39.663056612	29.950742666	30.215118579000002	34.530274677	33.227319257	27.17551977	30.429919697	31.564400240999998	32.207865798	41.571949379	40.491808301	34.966539104	0.746507043858912	0.3236536523931687	0.6617346592763745	1.0845670525563471	0.11711924932197242	insig
LIPID-N-0217	C40H78NO8P	PC(14:0_18:1)	GP	PC	LMGP01010490	5169.929986037	4912.555675427	4373.240846926	4546.551489845	4615.923072071	3924.9375184	3598.85467145	3839.8656543640004	4146.299964822	4767.425387555	4460.96193142	4497.770590175	1.0515884213385194	0.17046156464148007	0.5186400511052798	0.9189649218177623	-0.12191830201877377	insig
LIPID-N-0245	C40H74NO8P	PC(14:1_18:2)	GP	PC	LMGP01011391	153.48229646	134.699107229	93.609039616	118.75906046700001	98.546294158	82.610589673	69.482837716	108.50262583	119.576329343	119.376331704	115.64185929899999	134.207670836	0.14450223159732614	0.8649994633570612	0.9514302650514118	0.9781156035115691	-0.03192310746388289	insig
LIPID-N-0243	C50H96NO8P	PC(18:1_24:1)	GP	PC	LMGP01012162	270.613522707	253.551260667	267.45439890299997	243.00533825	267.43046369900003	228.02017964	194.19562336	204.323126562	188.804730541	286.045523253	226.47960574900003	272.042576019	1.0205526173210868	0.19383809439893163	0.5443290161080202	0.8966168577089241	-0.15743647046593343	insig
LIPID-N-0238	C45H86NO8P	PC(18:1_19:1)	GP	PC	LMGP01011606	579.597619528	542.758167366	661.40749999	595.7550228069999	496.39490179800003	521.455984587	395.517691615	383.986565436	381.31151462199995	518.6958821659999	593.651087797	580.357495506	1.2171072483504723	0.09296470990234906	0.3915246015707066	0.8399205598372553	-0.251675211458476	insig
LIPID-N-0236	C44H84NO8P	PC(18:0_18:2)	GP	PC	LMGP01010764	1017.8299660010001	970.625919742	972.232882499	862.277006695	1056.899846264	953.199111611	1065.403511647	1116.73157104	1101.360928156	1525.576124018	1242.206322441	1487.166082235	1.7686059530683869	0.01701323497815748	0.2058038608352787	1.2923642861585167	0.3700127881099758	up
LIPID-N-0235	C44H84NO8P	PC(18:1_18:1)	GP	PC	LMGP01010836	21204.790958354	19432.32708707	21143.354507867	17774.66466073	18152.300652468002	16652.949185212	16159.213797053	15165.707928473	16400.097182285	24027.823953277002	19044.875937983998	20312.512342724	0.29013471452801237	0.7366322051593236	0.8954828505167615	0.9715797052310112	-0.04159574022479449	insig
LIPID-N-1024	C42H78NO8P	PC(14:1_20:2)	GP	PC	LMGP01011399	22.012592519000002	23.17616992	29.456126366	16.951582063	20.881556755	17.176274188	19.063240090999997	20.25617203	17.492202977	25.934794108000002	28.653101636	20.312512342999998	0.17416958927508122	0.897136141712297	0.9639680701371435	1.0158708299320418	0.022716972126262516	insig
LIPID-N-0234	C43H82NO8P	PC(17:0_18:2)	GP	PC	LMGP01011505	80.37625525199999	86.76207201	81.13988182899999	67.022440066	94.882863148	70.275071758	103.15528984	75.388188076	72.745352061	88.674112209	81.841493896	94.489454737	0.6774976051393983	0.3696143504758249	0.6917967507829765	1.0745856311962598	0.10378045231410488	insig
LIPID-N-0232	C42H80NO8P	PC(16:0_18:2)	GP	PC	LMGP01010585	3473.5467093690004	3347.6689884959997	3469.6786884709995	2978.7751140359996	3278.770753574	3009.118764107	2939.658518758	2730.1797083779998	2850.581225815	3871.149414695	3431.509178015	4062.502468545	0.1976216434728316	0.8311666660476149	0.9328591618935711	1.0167721082089138	0.0239963604155868	insig
LIPID-N-0231	C42H80NO8P	PC(16:1_18:1)	GP	PC	LMGP01010678	7835.675135087	6972.659668347	7698.349590044	6643.452392489	7986.2796008840005	6504.182173349001	5006.327538007	5513.20160466	4997.7722790259995	7761.368530939	5833.565602625999	7526.511269849	1.313245588696108	0.0764282092446002	0.37478138645703385	0.839556468836368	-0.2523007303321173	insig
LIPID-N-0229	C40H76NO8P	PC(14:0_18:2)	GP	PC	LMGP01010494	448.329865977	415.982537032	372.267609284	431.138503347	318.35215473200003	350.25394807099997	262.609494342	300.495908548	407.22588940199995	408.091613175	360.308463692	338.05824113200003	1.0307144057176527	0.19972258934569548	0.547356003124186	0.8889131218738934	-0.16988567107022096	insig
LIPID-N-0228	C40H76NO8P	PC(16:1_16:1)	GP	PC	LMGP01010682	9249.327865644	8398.8855096	7698.349590044	7799.687469648001	7216.9590888719995	6354.660744076	5024.143650241	5847.868794719	6922.840119836	7513.462410786	6416.9221628880005	6238.843076694	1.6276059375553527	0.021743560175426908	0.22742706518931502	0.8126243768706692	-0.29933945212129515	down
LIPID-N-0219	C43H84NO8P	PC(17:0_18:1)	GP	PC	LMGP01010711	173.87928585900002	204.02953006799999	198.78367486	175.19900999700002	263.76703269	149.708331059	210.230124372	206.084532826	242.48450687099998	259.34794108299997	245.352906228	297.433216447	1.4804193629133857	0.04243777689753946	0.29793051536231785	1.2536251649925219	0.32610604555293266	up
LIPID-N-1046	C48H78NO8P	PC(20:4_20:5)	GP	PC	LMGP01011919	9.956154231000001	4.318294908	8.619982992	9.465449869	10.111069586000001	5.793955383999999	11.918979085	9.82864695	10.143626699999999	8.98182943	10.620520906	11.443924365	1.4326637608296653	0.058541107933574726	0.34210044911937026	1.3040018387504622	0.38294590388977495	insig
LIPID-N-1042	C45H80NO8P	PC(15:1_22:4)	GP	PC	LMGP01011460	43.823234647	50.314078288999994	39.395310109	44.68162671100001	70.337875384	43.174312701999995	76.60928261	57.245703563	46.090566573000004	49.771921046	53.531543176999996	50.418557422	0.7636872967894729	0.3001091813221	0.648441867003733	1.1437687199667363	0.1937953560586802	insig
LIPID-N-1039	C44H74NO8P	PC(14:1_22:6)	GP	PC	LMGP01011408	75.3274955	71.11320514	72.64639754	53.892312918	63.743699567	55.509830617	62.890876189	70.456250539	61.08388341	94.776416705	85.78772945	111.90017960200001	1.230539903692702	0.1224314763856353	0.44333081975430044	1.2413422857947605	0.31190097681448536	insig
LIPID-N-1036	C44H78NO8P	PC(14:1_22:4)	GP	PC	LMGP01011407	13.268140628	13.767041107	12.541442759	9.641824711	15.27650731	7.494761642	9.264378362	10.991175084000002	7.219004403	12.071121081	15.527579030999998	12.078690375	0.30476736892565426	0.6352947182997617	0.8398945565147901	0.932799155978782	-0.10036161173679219	insig
LIPID-N-1034	C43H76NO8P	PC(15:1_20:4)	GP	PC	LMGP01011454	22.820394079	25.751299911999997	27.649002049	24.300533825	19.599355901	20.933000098	18.885078969000002	19.727750151	12.438899894	26.506885155	25.050017	28.111066189000002	0.4938622535568807	0.5421669662227102	0.7938716954643834	0.9267378532583805	-0.10976679410512777	insig
LIPID-N-1033	C43H80NO8P	PC(18:1_17:2)	GP	PC	LMGP01011562	93.301080217	81.21563818199999	72.104260245	65.846607784	109.536587186	98.12343796	93.178266989	57.774125442	62.93491018	57.590498681999996	59.021957862	72.181963504	1.3597682152190331	0.05176981574443595	0.32979290029788827	0.7741979346960882	-0.36922563588499374	insig
LIPID-N-1031	C43H82NO8P	PC(15:1_20:1)	GP	PC	LMGP01011451	93.50303060700001	89.33720200100001	80.597744534	82.30825973	101.660210516	85.601018258	70.017321083	81.729250625	71.634735999	96.111295813	85.444578533	114.80196708	0.17367163625648674	0.7784458160249456	0.9139432106231442	0.9751066966821581	-0.036368006945802306	insig
LIPID-N-1028	C42H74NO8P	PC(14:1_20:4)	GP	PC	LMGP01011401	8.764646929	5.92279898	4.8792356560000005	11.934697661	8.993723129	4.111839305	6.146558721	9.370681322000001	8.218558859	7.246486589	8.18414939	7.254468694	0.10065602052188093	0.8229215327855679	0.9328591618935711	1.0406654625377874	0.05750636728803416	insig
LIPID-N-0233	C43H82NO8P	PC(17:1_18:1)	GP	PC	LMGP01011532	1248.053410692	1109.286765419	1147.523941239	1038.6518489730001	1088.039009845	1009.269647589	1027.989675954	1042.7525079739999	953.278786555	1414.971855026	1159.850102169	1394.6716063889999	0.5027183006712271	0.5240808724505691	0.7855504144792844	1.0531093546798813	0.07465525332745841	insig
LIPID-N-0202	C36H72NO8P	PC(14:0_14:0)	GP	PC	LMGP01010477	722.982396485	661.610320803	693.935737694	681.9827234769999	681.398167782	650.418217335	612.8742608809999	538.990316622	633.051155343	755.160181389	662.2812713569999	594.866432894	1.1329540294366918	0.16750511007855673	0.5152163310146805	0.9278884838749004	-0.1079766660733014	insig
LIPID-N-0250	C42H78NO8P	PC(16:1_18:2)	GP	PC	LMGP01010690	632.104720949	568.509467277	612.6151434330001	517.366204017	580.653815018	553.229288308	425.805082414	503.76219135199995	412.778969712	678.881375188	507.863358346	603.9345187609999	0.8653793807983127	0.2646195432489816	0.6089314459493331	0.9043281319452786	-0.14508175096905038	insig
LIPID-N-0318	C50H86NO8P	PC(20:1_22:6)	GP	PC	LMGP01011834	13.83360172	9.389320122	13.62571735	13.502474037	21.797414507	13.083125060999999	11.651737402	16.011182935	14.900765499	23.455732906999998	18.015423185	20.675235777	1.004271406233697	0.20506851067485724	0.5511216224386788	1.2285351071906656	0.29693908541369735	insig
LIPID-N-0301	C44H76NO8P	PC(22:5_14:1)	GP	PC	LMGP01012233	13.934576915	20.997213774000002	11.999305464	17.500303795	19.2330128	16.148314361	15.357488746	13.738968855	15.844789150999999	27.460370232	15.870729948	27.748342754	0.6029756518701616	0.39057480924946375	0.7071459704306081	1.162383726469072	0.2170864102971628	insig
LIPID-N-0303	C46H80NO8P	PC(16:0_22:6)	GP	PC	LMGP01010650	652.299759957	623.9738055480001	699.357110645	578.117538579	653.92243521	538.277145381	539.828200717	621.776411005	612.689860873	896.27597286	691.44909937	832.450282617	0.885238900565042	0.26308557951467604	0.6089314459493331	1.1197352597071322	0.16315767455494723	insig
LIPID-N-0306	C46H80NO8P	PC(16:1_22:5)	GP	PC	LMGP01012140	65.22997599600001	58.633729028999994	66.140749999	40.566213724	51.837548786000006	41.11839305	41.511541507	47.557969113999995	48.867106728	49.581224031000005	43.923317479	60.030728441	0.673486203481892	0.3455965286274173	0.6720332165681621	0.9009209065488065	-0.15052764005666996	insig
LIPID-N-0307	C47H82NO8P	PC(22:6_17:0)	GP	PC	LMGP01012104	11.551562313	14.163214950999999	18.251955601	10.249338057000001	10.312558292	2.50448394	7.963802169	10.286612579	13.938231578	11.518099736	13.623091437000001	21.219320929000002	0.5508785836883565	0.5127503566598608	0.7736233451359303	1.171796366484477	0.22872188154514017	insig
LIPID-N-0308	C48H84NO8P	PC(18:0_22:6)	GP	PC	LMGP01010821	210.028405683	191.153880112	195.16942622599998	170.88762496299998	192.330128003	170.080625797	217.35656926599998	253.64250194	229.52731948099998	333.719777129	252.21592458400002	315.569388182	1.8898180517562873	0.007891456134154843	0.1620693080686129	1.4181661150225358	0.5040265306613101	up
LIPID-N-0310	C48H84NO8P	PC(18:1_22:5)	GP	PC	-	23.426245249	23.17616992	31.986100409000002	19.283649422	31.871849783000002	28.782875135	29.040262943000002	26.597234578000002	28.320709581	39.283585193	32.084610814	40.98774812	1.3465388165936274	0.08281275367536349	0.3748366745305926	1.2383649949263873	0.3084365962656089	insig
LIPID-N-0309	C48H84NO8P	PC(16:0_24:6)	GP	PC	-	27.263302660999997	34.269037575	31.082538251	26.456226341999997	30.223305829	22.615116176999997	26.011523863	36.461109654	22.767629271	46.339374766999995	36.373997286999995	35.365534882	0.9416785739033309	0.21217128599688603	0.5597022285655477	1.182710309703471	0.2420967465990893	insig
LIPID-N-0313	C46H78NO8P	PC(16:1_22:6)	GP	PC	LMGP01010696	76.74114823	62.199293632	64.15291325	70.941881005	65.392243521	48.968268087	54.517303438999996	50.376219135	59.047753963000005	71.70207782899999	55.418873225	76.53464472	0.527455807754246	0.5585888154886074	0.8023740671525167	0.9464492710442174	-0.07940291423494798	insig
LIPID-N-0314	C46H78NO8P	PC(18:2_20:5)	GP	PC	LMGP01011634	5.715196038999999	7.210363975	4.951520628	3.860649325	4.066408421	2.915667871	4.097705813999999	6.376290674	3.46142006	8.752993012000001	3.2599337189999997	4.715404651	0.1277491327677557	0.7671652492413519	0.9053339476467411	1.0676864479331514	0.09448802677391642	insig
LIPID-N-0315	C48H82NO8P	PC(18:1_22:6)	GP	PC	LMGP01010847	591.714642933	534.83469047	641.529132504	578.117538579	613.624694105	527.063038185	557.644312952	612.969379687	533.0957097630001	840.973838365	634.829197933	765.346447199	0.998249961416637	0.19475546980503558	0.5446819643327825	1.1313422481778665	0.17803543247231796	insig
LIPID-N-0320	C48H80NO8P	PC(18:2_22:6)	GP	PC	LMGP01010947	48.670044008999994	40.211645245999996	46.804519808	38.802465301	46.342402271000005	45.790937715	30.465551922	59.711672332	36.280124692	67.506743488	48.212703951	51.688089444	0.611819967956928	0.4726451497614186	0.7492623572254746	1.102177877342258	0.14035707513469717	insig
LIPID-N-0311	C48H84NO8P	PC(20:2_20:4)	GP	PC	LMGP01011858	6.502802561	10.815545963	11.113814549	5.683189362	6.044661166	8.78438397	12.132772432000001	10.42752508	8.718336087	9.458571969	8.218464481	16.957320572	1.1834746135747847	0.12019890530510087	0.44222912753962246	1.34669122294099	0.4294190993540731	insig
LIPID-P-0565	C46H82NO7P	PC(O-18:2_20:4)	GP	PC-O	LMGP01020064	300.90608121900004	297.130383594	285.525642072	354.70940502699995	276.589041223	381.279644645	269.023294747	281.825002155	242.48450687099998	419.533434105	265.941961296	322.823856875	0.4765713309612541	0.6274064837220933	0.8387913529290222	0.9501576192300284	-0.07376123658129707	insig
LIPID-P-0538	C42H84NO7P	PC(O-18:1_16:0)	GP	PC-O	LMGP01020152	181.55340068200002	178.67440400099997	173.303221992	161.284994661	171.26539969799998	182.416143712	102.26448422799999	118.894922784	103.10219109	179.827285619	139.662423545	101.381199996	1.8992705102149392	0.009288528616085909	0.1681712549438712	0.7106668935778687	-0.4927546019810838	down
LIPID-P-0569	C48H84NO7P	PC(O-18:1_22:6)	GP	PC-O	-	74.317743549	81.611812027	68.670724043	85.247840435	79.862796009	79.620161088	73.224221285	81.729250625	73.48576276899999	115.18099736299999	94.70965331299999	92.494475846	0.9741482398043536	0.18742610992967654	0.5361711585514239	1.1310232521214774	0.17762858925303723	insig
LIPID-P-0568	C46H80NO7P	PC(O-16:1_22:6)	GP	PC-O	-	79.36650330100001	96.468331207	70.47784836	83.288119965	79.862796009	76.629732502	72.689737918	72.393797429	73.300660092	98.78105403	90.248691382	86.14681573899999	0.0936521151817472	0.8338578358650995	0.9343553600573102	1.0153621223836857	0.021994347109980272	insig
LIPID-P-0564	C44H78NO7P	PC(O-16:1_20:5)	GP	PC-O	-	25.04184837	27.137908368	19.155517759000002	23.908589731	22.89644381	29.530482280999998	24.764396007	24.835828315	24.618656040999998	28.604552325	25.393167917	28.655151341	0.6622409126063871	0.3840340448589048	0.7036362792621211	1.0623072552610031	0.08720110279930349	insig
LIPID-P-0541	C48H96NO7P	PC(O-18:1_22:0)	GP	PC-O	LMGP01020268	32.312062413	37.24034141	32.889662568	29.983723187	32.055021334	36.819651958	23.873590395	24.659687689000002	22.952731948	36.04173593	23.505837869	24.846555276	1.7850821600960647	0.012146069358864068	0.18933429771224664	0.7743655274536926	-0.3689133655168255	down
LIPID-P-0562	C50H92NO7P	PC(O-22:1_20:4)	GP	PC-O	-	12.177608522	16.104466791	14.113640915	13.972806949	14.488869643	14.036324172999999	12.008059646	12.805423535	11.365304368	25.934794108000002	17.329121349	15.597107692	0.4967844998965521	0.4885920177747717	0.7588292091404087	1.1195152487649542	0.1628741790772935	insig
LIPID-P-0563	C52H96NO7P	PC(O-24:1_20:4)	GP	PC-O	-	6.502802561	6.715146669	5.602085382	6.271105502999999	6.356052802000001	5.943476813999999	4.54310862	4.914323475	4.2943821060000005	8.295320174	6.331134433	5.966800501	0.6543577047482123	0.4531377762059644	0.7398997240735501	0.9185465132368319	-0.12257531670035965	insig
LIPID-P-0537	C40H80NO7P	PC(O-16:0_16:1)	GP	PC-O	LMGP01020182	158.934956993	192.14431472400003	151.61773018899999	145.999174997	133.71523185	173.631759743	84.626533116	84.19521939399999	78.853740402	132.534425774	103.28842625799999	107.00341323399999	2.097231878878072	4.3797911251293963e-4	0.06296696268383765	0.6176517730961335	-0.6951344069535049	down
LIPID-P-0536	C38H76NO7P	PC(O-16:0_14:1)	GP	PC-O	LMGP01020179	144.394528907	152.725017167	131.016512976	148.35083956100002	143.056980924	140.923947089	128.454169214	139.67951669299998	111.061606201	215.48762751700002	146.010715525	143.45711842	0.10541360449739544	0.800914064232974	0.926877840525292	1.0275233148912943	0.03917112957258974	insig
LIPID-P-0531	C38H78NO7P	PC(O-16:0_14:0)	GP	PC-O	LMGP01020178	317.062112425	265.43647601099997	327.089501361	352.74968455699997	316.886782329	349.506340924	219.138180489	257.16531446700003	168.073230717	293.673403873	205.89055068099998	237.583849723	1.9779434386519013	0.0023372491596277303	0.0869204011796691	0.7162868244938028	-0.4813906897802002	down
LIPID-P-0544	C42H82NO7P	PC(O-16:0_18:2)	GP	PC-O	LMGP01020039	240.320964195	279.302560579	233.11903688200002	215.56925167400001	243.618162137	252.317411897	162.30478246	144.611454231	120.686945405	230.74338875799998	153.731611175	174.107248652	2.0400161773373515	0.001889093981397517	0.08330265206301361	0.6735101180247777	-0.5702284756815597	down
LIPID-P-0545	C44H86NO7P	PC(O-18:0_18:2)	GP	PC-O	LMGP01020203	205.98939788099997	255.53212989099998	213.240669396	199.891487916	186.83498148900003	203.722947384	183.50595601900002	143.378469846	120.686945405	278.417642633	152.530582963	159.779672982	1.1828380733050001	0.17022673822632467	0.5186400511052798	0.820652654776601	-0.2851563713807748	insig
LIPID-P-0547	C48H94NO7P	PC(O-18:1_22:1)	GP	PC-O	-	8.178990798	14.024554105999998	9.198262773	10.582490537	9.323431918999999	10.784233085999999	4.329315273	6.922326615	5.55308031	11.518099736	7.068908907000001	8.034324078	1.5298546133377982	0.039365922264867695	0.28966582372437405	0.6993828616085975	-0.5158456516902115	down
LIPID-P-0548	C50H98NO7P	PC(O-18:1_24:1)	GP	PC-O	-	7.573139628	12.776606495	7.463423429	10.38651849	8.957088817999999	9.868414332	5.148856436	7.186537555	5.053303082	10.564614659	6.348291979	6.293251592000001	1.557152779870872	0.03991017932476256	0.29014556726158147	0.7118758298647319	-0.4903024762530425	down
LIPID-P-0549	C42H80NO7P	PC(O-16:1_18:2)	GP	PC-O	LMGP01020257	171.455881178	215.914745412	193.36230191	167.752072212	188.666696993	209.33000098099998	142.707059002	160.64025122799998	124.75920429899999	263.161881393	180.154231846	175.195418956	0.6190606945531345	0.45932139303034614	0.7444360857594302	0.912895555091324	-0.13147828481070217	insig
LIPID-P-0532	C40H82NO7P	PC(O-16:0_16:0)	GP	PC-O	LMGP01020029	955.225345076	1061.7459040439999	811.398818293	1028.853246624	870.064864775	1018.6147369180001	518.448866036	581.264066945	551.605977463	873.392331	621.1031612209999	554.966855078	2.1369116845141436	5.723862784126907e-4	0.06403431617269809	0.644073057275599	-0.6347037522132297	down
LIPID-P-0551	C46H88NO7P	PC(O-18:0_20:3)	GP	PC-O	LMGP01020211	15.832910582	17.748588247	15.360556694000001	14.756695137000001	20.515213654	20.933000098	17.513238327	18.142484514	13.142290067000001	25.934794108000002	19.216451397	19.042980320999998	0.4890146448956671	0.5321442231610269	0.7870664632737008	1.0746124661408167	0.10381647937134521	insig
LIPID-P-0561	C48H88NO7P	PC(O-20:1_20:4)	GP	PC-O	LMGP01020274	168.022724546	191.946227802	155.231978823	178.334562748	173.46345830400003	184.658965151	146.626603693	159.75954809700002	120.872048082	244.092179843	154.932639387	132.212691945	0.7289098315590928	0.43721289217231174	0.7275465803798007	0.9114139638109444	-0.1338216205666361	insig
LIPID-P-0550	C44H84NO7P	PC(O-18:1_18:2)	GP	PC-O	LMGP01020053	90.069873975	103.203286568	79.513469944	87.011588857	97.630436405	104.29119691700001	72.155254551	70.80853179100001	60.158370025	111.557754069	81.15519206	73.08877209	1.2926568316861449	0.09865907051352991	0.4016416598420626	0.8348002520481028	-0.26049705880205676	insig
LIPID-P-0558	C52H98NO7P	PC(O-24:0_20:4)	GP	PC-O	LMGP01020254	1.108707642	1.442072795	1.3896786	1.285576628	1.8298837890000001	1.3643830419999998	0.883679167	1.5852656369999998	1.3068249	2.440921798	1.201028212	1.113560945	0.008101608721241306	0.9419364794641805	0.9769139862089203	1.0131798308971345	0.01889026310037582	insig
LIPID-P-0559	C44H80NO7P	PC(O-16:1_20:4)	GP	PC-O	LMGP01020259	196.497729547	245.627783771	193.36230191	207.730369795	164.671223881	183.537554432	201.32206825400002	193.754688982	160.298918283	270.789762013	207.60630527	214.00682646799999	0.2597386354319999	0.6224817209119636	0.8348292865252065	1.0472975748141669	0.06667142193612292	insig
LIPID-P-0555	C46H86NO7P	PC(O-18:0_20:4)	GP	PC-O	LMGP01020100	33.523764753	40.805906014	31.805387978000002	34.883024362	35.535280793000005	39.062473397	34.385096613	33.29057838	29.61642832	57.018407635	47.869553033	37.904598925	0.6401210143653556	0.3959158496270104	0.7093492305817269	1.113483433850434	0.15508009420148786	insig
LIPID-P-0554	C44H82NO7P	PC(O-16:0_20:4)	GP	PC-O	LMGP01020054	208.008901782	281.283429803	242.15465846599997	205.770649325	206.98385204099998	276.614644154	173.88525541299998	214.89156414299998	157.707480805	291.766433718	204.174796092	204.93874060099998	0.8990630783023018	0.25509353076038777	0.606232639596362	0.8779209635528998	-0.18783703055133474	insig
LIPID-P-0556	C48H90NO7P	PC(O-20:0_20:4)	GP	PC-O	LMGP01020238	32.514012803	36.051819875999996	27.82971448	34.491080268000005	30.040134279	34.016125159	30.287390799	29.943906479000002	25.729272103000003	46.720768798	30.712007143	29.561959926999997	0.21187067651298058	0.921868824090045	0.9728979393401943	0.9898042875635856	-0.014784803305476152	insig
LIPID-N-1069	C41H76NO8P	PE(14:0_22:3)	GP	PE	-	4.3015433089999995	2.2978083	2.584187773	1.5266222459999998	2.857476187	2.7661464419999997	2.066669019	2.501196894	2.9801531000000003	3.585103891	2.607946975	3.66350669	0.39238074895408226	0.702511237317247	0.874801323573332	1.0655569031127068	0.09160763830736182	insig
LIPID-N-1091	C44H78NO8P	PE(19:1_20:4)	GP	PE	LMGP02010816	5.654610922000001	5.348346905	7.409209699	6.016341842	3.95650549	4.111839305	3.687935233	5.3018328530000005	7.496658419	3.413476577	7.515005099999999	7.689736815	0.4460454036760425	0.6640185391501576	0.853734007110574	1.0802474855233573	0.11136187279091452	insig
LIPID-N-1088	C43H76NO8P	PE(16:1_22:4)	GP	PE	LMGP02010538	11.713122625	13.252015108	20.420504780999998	10.935240220999999	13.554694735	14.522268817999999	6.787938761	12.400300095	11.402324903	13.863673027	13.605933891	13.402630912000001	0.763057288672765	0.24910199334245886	0.5991981246842253	0.8467372656067511	-0.2400137102262574	insig
LIPID-N-1087	C42H74NO8P	PE(17:2_20:3)	GP	PE	LMGP02010612	32.715963193	42.19251447	25.299740436999997	21.752897214	25.094502415999997	30.278089428	22.804623660999997	36.63725028	24.988861395	45.576586705	37.575025499	34.458726296	0.6736590421426532	0.3900422129943627	0.7071121015549974	1.1393269619970576	0.1881818284863278	insig
LIPID-N-1086	C42H74NO8P	PE(15:1_22:4)	GP	PE	LMGP02010503	300.90608121900004	293.16864514599996	309.018258192	286.119188585	236.29130011799998	226.151161774	247.643960065	290.632033472	305.41941705200003	356.60341898900003	286.53101636400004	286.55151340599997	0.6578361812378867	0.34321266046885657	0.670824745461856	1.0736998654149597	0.10259076875062946	insig
LIPID-N-1083	C49H90NO8P	PE(24:0_20:4)	GP	PE	-	21.002840568	20.601039929000002	21.32406694	20.969009026	22.346929158000002	19.811589379	17.513238327	15.165707928	17.566244047	18.650168116	19.731177774000003	16.721550339	2.021336152569213	0.0016506027095657338	0.07831825270215344	0.8357279723946937	-0.25889467021458107	down
LIPID-N-1080	C42H76NO8P	PE(15:1_22:3)	GP	PE	-	9.350303061	7.745198666	9.324761475	7.172576919	7.784790895	7.924635751	7.536215475	8.718961004	8.496212874	10.221360031	6.073771245	8.251958139	0.03654238974919978	0.9992704739348515	0.9992704739348515	0.9999231678531555	-1.1084961569493173e-4	insig
LIPID-N-1077	C41H74NO8P	PE(14:0_22:4)	GP	PE	LMGP02010421	7.310604121	4.694660061	5.547871653	6.721841211	5.0555347930000005	5.289320561	3.866096355	4.28021722	4.868200405	7.379974499999999	3.911920463	5.041855742	1.0175642554382265	0.22638191935448568	0.5754492132062934	0.8477298314419338	-0.23832353875647838	insig
LIPID-N-1076	C40H72NO8P	PE(15:0_20:4)	GP	PE	LMGP02010467	3.8976425289999996	4.2192514469999995	3.8853172810000003	3.370719208	3.4069908389999997	5.43884199	2.601152386	2.835864084	3.072704438	6.540907632000001	4.615379844	3.6453705189999996	0.16483268066881848	0.8303643632155039	0.9328591618935711	0.9625338263566581	-0.055090852624167685	insig
LIPID-N-1075	C39H70NO8P	PE(16:2_18:2)	GP	PE	-	1.244014403	2.3572343769999997	2.4396178280000003	2.116498107	1.765773747	2.186750903	0.965633283	1.849476577	1.925067841	3.1846401589999997	1.750069681	1.755581424	0.30515947956366674	0.7505633226723216	0.9004823472332901	0.9438954081642017	-0.08330108962514697	insig
LIPID-N-1072	C43H80NO8P	PE(18:1_20:2)	GP	PE	LMGP02010647	16.782077416	15.470588639	14.782276912	17.911845094	21.064728305	12.466349165999999	21.023012437000002	20.432312656	18.695370377	27.841764263	19.044875938	16.921048228	1.2719091193072318	0.05725394261262068	0.34210044911937026	1.2587436093313802	0.3319844536566238	insig
LIPID-N-1070	C41H76NO8P	PE(18:0_18:3)	GP	PE	LMGP02010628	26.4555011	24.364691455	33.793224726	27.632058624000003	27.842075673000004	23.736526896999997	22.448301416	27.654078335999998	27.580298873	39.283585193	28.481526178000003	30.831491949	0.5569043709021526	0.4638438208287742	0.7480322049564967	1.076027917177637	0.10571550861131666	insig
LIPID-N-1092	C45H80NO8P	PE(20:1_20:4)	GP	PE	LMGP02010863	25.64769954	22.779996076	26.926152321999997	26.848170436	21.064728305	18.634108123	22.270140294	30.120047105	23.878245333000002	31.083613526999997	24.878441540999997	27.748342754	0.9796094500745324	0.1636463364626389	0.5152163310146805	1.1273986388399488	0.1729977307609648	insig
LIPID-N-1079	C42H76NO8P	PE(15:0_22:4)	GP	PE	LMGP02010472	1.50654991	1.963041401	1.485456189	1.540340289	0.9744726490000001	0.601823753	1.380748698	1.32457751	2.221232124	2.574409709	1.609377804	1.25139585	0.8003651484870443	0.22763003728783696	0.5754492132062934	1.283714953386486	0.36032489016317876	insig
LIPID-N-0363	C47H90NO8P	PE(18:1_24:1)	GP	PE	-	48.06419283899999	55.068164426	49.695918715	50.168844026	58.614896153000004	42.987410916	43.649474976	34.523562764	39.797075555	45.38588969	38.432902794	44.070897315	1.870252995101513	0.006405838305691856	0.1546391843619648	0.8071577988669794	-0.30907734779307044	down
LIPID-N-1099	C45H76NO8P	PE(20:2_20:5)	GP	PE	LMGP02010895	9.309912983	9.785493966	9.433188934	7.721298651000001	7.0521046929999995	8.803074148	7.999434393	8.507592253	9.292154385	12.967397054000001	9.591068153	8.57840923	0.6536642452945608	0.3733491154561013	0.6961089198747904	1.092716155646331	0.12791869467599945	insig
LIPID-N-1067	C40H74NO8P	PE(15:1_20:2)	GP	PE	LMGP02010495	5.190125025	4.456955754	3.867246038	3.88024653	4.4693858319999995	4.59778395	3.206900202	5.21376254	4.775649067	5.377655837000001	3.6888723660000005	5.513396207	0.40774167669976175	0.633684166264266	0.8398945565147901	1.0496752267449614	0.06994302194633932	insig
LIPID-N-0371	C42H78NO8P	PE(17:0_20:3)	GP	PE	LMGP02010554	12.500729146	12.677563033	13.047437568	9.896588372	11.906150781	10.765542907999999	9.193113913	13.457143853	10.421280715	17.505986023	12.404905679	12.731592558	0.4863741678177715	0.5411584270430724	0.7938716954643834	1.0694975578774026	0.09693318821386607	insig
LIPID-N-0369	C41H76NO8P	PE(16:0_20:3)	GP	PE	LMGP02011222	40.592028406	29.911125281999997	52.587317622	46.837319226999995	42.862142811999995	33.4554198	30.821874166	46.677265982	36.650330046	66.934652441	47.183251198	44.614982467	0.5232324851450277	0.4844282905887599	0.7588292091404087	1.1081726124386284	0.14818261759069015	insig
LIPID-N-0368	C41H76NO8P	PE(18:1_18:2)	GP	PE	LMGP02010048	775.4894979060001	754.71117433	710.1998565460001	617.311947975	542.1877894180001	594.347681358	461.437306884	736.26781813	592.3285664030001	1092.693898828	756.6477737519999	703.683463302	0.43225553602928984	0.5585293203840587	0.8023740671525167	1.0873282991811861	0.1207876019020772	insig
LIPID-N-0367	C40H74NO8P	PE(17:1_18:2)	GP	PE	LMGP02010573	10.743760752	9.567598352000001	10.842745900999999	10.523698923	7.58330219	9.943175047	6.574145415	10.480367268	9.107051708	13.711115415	8.784663496	14.128077780999998	0.3299056215476192	0.6623699431028558	0.853734007110574	1.060487854045884	0.08472809752276676	insig
LIPID-N-0366	C39H72NO8P	PE(16:1_18:2)	GP	PE	LMGP02011219	76.53919784	64.378249779	62.345788933	88.57936523299999	69.788360732	58.500259203	55.586270173	50.200078508999994	56.456316485	68.84162259600001	56.105175061000004	51.869451161	1.67002478479265	0.03236049387642038	0.2679315108781109	0.8070309856927718	-0.3093040285130396	down
LIPID-N-1096	C45H78NO8P	PE(20:2_20:4)	GP	PE	LMGP02010894	76.13529706	84.385028941	81.862731556	104.06115694399999	64.293214218	73.07859855699999	65.028809657	68.870984902	71.634735999	90.962476395	88.018210416	80.88732593600001	0.43888661196592516	0.6715646726120363	0.8588500922213999	0.961941145119412	-0.05597946725570008	insig
LIPID-N-0365	C39H72NO8P	PE(18:3_16:0)	GP	PE	LMGP02010047	17.387928585999997	17.471266555	18.613380464000002	25.28039406	17.492883070999998	14.765241140999999	16.337374919000002	16.328236062000002	17.954959669	21.930156783	18.015423185	20.312512342999998	0.1577154140288467	0.990030461470031	0.9935971467681218	0.9988070479140875	-0.0017220934502037418	insig
LIPID-N-1107	C47H74NO8P	PE(20:4_22:6)	GP	PE	LMGP02010961	8.885817164	6.952850976000001	5.963510246	7.309757352	9.891263726	7.513451821	10.511506219	5.900710983	8.107497253	9.096247639	9.848431341	9.068085867	0.8318319295227816	0.27944142033518565	0.6242348085057222	1.1293263347815385	0.1754624334466652	insig
LIPID-N-1106	C47H76NO8P	PE(20:3_22:6)	GP	PE	LMGP02010932	28.878905781	26.939821446	23.854040983	29.78775114	33.154050637	30.278089428	29.218424065	28.182500215999998	33.873789891	38.330100116	31.398308979	28.655151341	0.9120990750389477	0.20485702969283395	0.5511216224386788	1.0969712378173149	0.13352569930326372	insig
LIPID-N-1105	C47H78NO8P	PE(20:2_22:6)	GP	PE	LMGP02010901	85.626965394	57.445207495	63.972200818999994	60.751334563	51.28803413399999	54.201518111000006	50.419597625	64.467469243	73.67086544600001	102.213600309	58.678806943999994	72.181963504	0.6220448272726102	0.38736109077543657	0.7059720012013254	1.1295176843794177	0.17570685857230908	insig
LIPID-N-1104	C45H74NO8P	PE(20:4_20:4)	GP	PE	LMGP02011173	4.422713543	7.388642205	10.372893579	6.702244007000001	7.839742361	4.074458948	8.640814434	7.908714122999999	10.921057943	13.177163770999998	8.321409757	11.153745617	1.4801722096624308	0.030171421396700978	0.26039123411322224	1.473575540099659	0.5593210194261184	up
LIPID-N-1102	C47H80NO8P	PE(22:3_20:4)	GP	PE	-	18.92275155	17.035475326	22.227629098	21.752897214	18.866669699000003	18.26030455	15.46438542	20.432312656	15.622665939000001	36.423129961	22.304809657	26.66017245	0.6832360106354524	0.36107146293557446	0.6862435945883301	1.1694923790285079	0.22588246043031332	insig
LIPID-N-1101	C47H80NO8P	PE(20:2_22:5)	GP	PE	-	41.197879576	35.259472187	31.986100409000002	40.958157818000004	29.673791178000002	40.183884117	28.149457331	34.69970339	33.503584536999995	45.195192674	35.344544534	37.179152056	0.2801512014219879	0.7827571615236084	0.9166585993672214	0.9763401091257917	-0.03454429517722175	insig
LIPID-N-1108	C49H76NO8P	PE(22:5_22:6)	GP	PE	-	19.770943189	12.598328264000001	14.981060587	12.189461322	24.728159315	13.251336669	24.229912639000002	13.316231352	19.065575731	12.147399887	17.672272267	17.519541896	0.36390128145069306	0.699696577747323	0.8744618446687706	1.0659525358432467	0.09214319998444037	insig
LIPID-N-1066	C39H72NO8P	PE(16:0_18:3)	GP	PE	LMGP02010685	7.411579316	6.833998823	6.903214891	8.897130933	5.421877894	4.709925022	7.785641047	6.957554741	5.923285664	7.646950322	5.953668424	8.415183685	0.26705686971960363	0.5841306769267927	0.812703550506842	1.062336951304955	0.0872414317496414	insig
LIPID-N-0343	C45H88NO8P	PE(22:0_18:1)	GP	PE	LMGP02010153	9.390693139	7.547111742999999	7.535708402000001	7.5841182179999995	10.111069586000001	6.429421458999999	8.159779404	6.534817237	7.774312434	8.12369286	7.755210742	7.345149553	0.6012186333687716	0.45513425232972504	0.7401476302823708	0.9402207294285829	-0.0889286063211064	insig
LIPID-N-1061	C39H74NO8P	PE(18:0_16:2)	GP	PE	-	12.601704341	5.863372902999999	9.360903962	9.661421916	5.366926428999999	8.186298253	7.162077117999999	8.771803192	9.292154385	12.852978845	9.711170974	12.042418032	0.76337748085397	0.318926723075516	0.6599145427848272	1.1722544396546584	0.2292857429577568	insig
LIPID-N-0340	C43H84NO8P	PE(20:0_18:1)	GP	PE	LMGP02010135	20.396989398	23.96851761	23.131191255999997	19.460024265	22.163757608	20.933000098	19.954045703	19.551609525	21.286807855	25.362703061999998	21.79008328	22.851576385999998	0.08354173259533501	0.9137489055823212	0.9716571771114689	1.0057156915344119	0.00822252344959176	insig
LIPID-N-0338	C41H80NO8P	PE(18:1_18:0)	GP	PE	LMGP02010050	3311.986397305	3248.6255272979997	3325.108743118	2841.594681153	3022.330582903	2504.483940312	2814.945733114	3293.8297126879997	3109.7249736159997	3909.288817795	2745.2073424120003	2992.468336205	0.27819969222648583	0.650816752517204	0.8469697331540317	1.0334902319653014	0.04752475319314729	insig
LIPID-N-0337	C41H80NO8P	PE(20:1_16:0)	GP	PE	LMGP02010847	11.167856571	11.2315285	11.095743306	10.072963215	10.752170012999999	8.91521522	9.638516719	10.409911017	8.77386689	13.520418399	10.277369988	10.736613667	0.05102805485738328	0.9792695383920527	0.9900015103485865	1.001916959610117	0.0027629407454724756	insig
LIPID-N-0336	C40H78NO8P	PE(17:0_18:1)	GP	PE	LMGP02011211	168.224674936	189.96535857799998	186.133804642	161.48096670799998	167.601968688	153.446366791	150.367987263	165.572188766	134.014338149	257.440970928	146.86859281899999	173.200440065	0.09323626736524207	0.9959056777916059	0.9966299728299998	1.0005953895673882	8.587099681491972e-4	insig
LIPID-N-0335	C39H76NO8P	PE(16:1_18:0)	GP	PE	LMGP02010524	192.054820966	162.233189443	161.195489069	203.810928855	166.136596284	161.109340041	153.04040409799998	139.855657319	141.60354790600002	176.966830386	144.638111853	165.583247937	1.48955291723912	0.059786793164161925	0.34210044911937026	0.8806997136705752	-0.18327789804162817	insig
LIPID-N-0334	C39H76NO8P	PE(16:0_18:1)	GP	PE	LMGP02010009	2383.014602939	2238.382223077	2186.620423463	2861.191885851	2326.278691083	2055.919652495	2369.542927242	1937.5468898170002	2239.742391712	2250.224782926	1921.645139688	2194.476779884	1.1650065026394447	0.19757456831004172	0.5460644269496328	0.9189954053109949	-0.121870446378072	insig
LIPID-N-0342	C45H88NO8P	PE(24:0_16:1)	GP	PE	-	51.90125025	51.304512901	54.755866802	57.41980976399999	66.67444437399999	46.725446648	46.678214055	35.228125269	37.760946108	43.097525503	40.834959218	38.811407511999995	2.0239901426200264	0.0020955366364914223	0.08330265206301361	0.7373021367123666	-0.43967215696026823	down
LIPID-N-0333	C38H74NO8P	PE(15:0_18:1)	GP	PE	LMGP02010543	83.607461493	70.122770528	89.271941255	80.152567213	55.500979795	51.958696671999995	60.040298232	59.007109826000004	43.314026418000005	55.302134496	54.56099593	48.242216813999995	1.6417257383340078	0.03178728221230269	0.26697164098645887	0.7442082036671457	-0.42622180100433377	down
LIPID-N-0331	C37H72NO8P	PE(16:1_16:0)	GP	PE	LMGP02010520	926.952290465	503.140782886	701.164234962	885.793652332	859.0745717460001	732.655003435	425.805082414	635.867661113	512.734415293	657.904703483	559.335996016	583.984729853	1.6154736721962661	0.023403020043180796	0.24031757895087144	0.7324350903523786	-0.4492271837839974	down
LIPID-N-0329	C35H68NO8P	PE(16:1_14:0)	GP	PE	LMGP02010516	14.399062812999999	17.491075247999998	16.589401229	21.36095312	15.148287225	15.624989359	8.908056117000001	11.114473522	11.420835170999998	11.708796752000001	10.243054896	10.192528515	2.1965041103898013	9.761812425785283e-4	0.06814383702622087	0.631998439267214	-0.6620070992448429	down
LIPID-N-0325	C39H78NO8P	PE(16:0_18:0)	GP	PE	LMGP02011225	55.334406881999996	43.975296772	46.804519808	58.007725905	51.837548786000006	35.511339452	50.419597625	39.807781554	45.165053188	47.48355686	45.810647527	48.786301966	0.5885561480414272	0.5475137855385119	0.7955427337919666	0.9519749591416418	-0.07100446967063967	insig
LIPID-N-0324	C37H74NO8P	PE(18:0_14:0)	GP	PE	LMGP02011206	13.611456291	17.649544786	17.691747063	20.969009026	15.27650731	13.307407205	12.578175238	15.077637615	14.530560145	16.800407066	13.262782973	15.270656600999999	1.105883567070301	0.21232889775524413	0.5597022285655477	0.8884789895288954	-0.17059043462763215	insig
LIPID-N-0323	C37H74NO8P	PE(16:0_16:0)	GP	PE	LMGP02010037	32.514012803	39.617384479	38.853172814000004	42.329962146999996	43.961172115	31.77330372	22.626462538000002	36.989531533000005	32.578071152	35.660341899	33.114063568	30.650130231	1.385051348675305	0.058409315680286115	0.34210044911937026	0.8365834129949451	-0.2574187010497667	insig
LIPID-N-0322	C35H70NO8P	PE(16:0_14:0)	GP	PE	LMGP02010297	14.580818164	17.253370941	14.203997131	18.519358439	15.661167566	13.681210777999999	9.371275036	14.232162609000001	13.660577563	14.931576314	9.625383244	10.482707263	1.7331337999625613	0.019587306533446952	0.21912303894327648	0.7700078946217012	-0.3770548575561983	down
LIPID-N-0332	C37H72NO8P	PE(14:0_18:1)	GP	PE	LMGP02011247	33.321814363	31.693907583	30.721113387	36.646772785	30.58964893	31.399500146999998	16.65806494	31.529172115999998	26.284580134000002	34.706856821	25.221592458000003	28.111066189000002	1.3313613352465496	0.09380584866913234	0.3915246015707066	0.8360808119574301	-0.2582857011749254	insig
LIPID-N-0372	C43H80NO8P	PE(20:3_18:0)	GP	PE	LMGP02010913	96.734236848	118.05980574799999	103.54822335899999	100.337688052	104.957298424	86.722428978	95.672522701	116.78123526799999	106.80424463	148.934369107	113.58295379200001	119.154648296	1.1375648100742703	0.11078144806493978	0.428188967801565	1.1483883931781351	0.19961065433679326	insig
LIPID-N-0344	C45H88NO8P	PE(22:1_18:0)	GP	PE	LMGP02011051	1.902372675	1.7907057780000002	2.042050478	1.432555663	1.92330128	1.583058132	2.2982784780000003	1.902318765	1.980598644	1.863109841	1.683155252	2.140068265	1.0907038731367158	0.15394162649291657	0.4993970186185405	1.111811909181668	0.15291274072057207	insig
LIPID-N-0346	C37H70NO8P	PE(18:2_14:0)	GP	PE	LMGP02010655	2.887890578	2.2383822230000003	2.674543989	2.351664564	2.417864466	2.242821439	1.093909291	1.6839043880000002	2.073149982	1.605668871	1.693449779	1.4345711840000002	2.030633515249537	5.033696144783533e-4	0.06296696268383765	0.6470360678049237	-0.6280819601147415	down
LIPID-N-1060	C39H74NO8P	PE(14:0_20:2)	GP	PE	LMGP02010416	4.584273855	4.516381831	8.457341803	5.21285645	4.286214281	3.9810080539999997	4.5787408439999995	5.5660437929999995	4.812669602	6.27393181	5.850723148999999	5.894255814	0.36593648744741714	0.6722249631703834	0.8588500922213999	1.062448739441486	0.08739323641498233	insig
LIPID-N-1059	C38H72NO8P	PE(15:0_18:2)	GP	PE	LMGP02010657	10.481225245	11.706937114	8.692267964	11.268392701	7.748156585	6.709774138999999	7.767824934	6.957554741	6.737737442999999	12.509724217	8.630245582999999	8.125004937	0.7686367459494097	0.43060638208484614	0.7269566435376688	0.8961491075928779	-0.15818929688183872	insig
LIPID-N-1057	C45H88NO8P	PE(18:0_22:1)	GP	PE	LMGP02010633	2.948475695	3.743842833	3.234752527	4.2917878289999996	3.681748165	3.5324437669999997	3.794831906	3.0120047110000003	3.479930328	2.879524934	3.122673352	3.318919427	1.0474573378588656	0.22333206554989	0.5722624249472041	0.9148433802696211	-0.1284033174455953	insig
LIPID-N-0361	C45H86NO8P	PE(20:1_20:1)	GP	PE	LMGP02011175	1.011771454	0.782443343	1.405942719	1.08568514	1.357301189	1.110196612	1.158047295	1.086787665	1.336441328	1.786831035	1.5733469580000001	1.5198111909999998	1.3434243885092054	0.07624139900902567	0.37478138645703385	1.2529007719771768	0.32527215971550755	insig
LIPID-N-0358	C43H82NO8P	PE(20:1_18:1)	GP	PE	LMGP02010853	70.480686138	66.557205925	80.959169398	66.63049597199999	70.337875384	71.209580691	63.781681801000005	76.268891208	76.447405601	90.962476395	86.98875766299999	76.171921285	1.2080719819663703	0.13658694784492623	0.4687046566021968	1.104290770308536	0.1431200975228512	insig
LIPID-N-0357	C43H82NO8P	PE(20:0_18:2)	GP	PE	LMGP02010125	1.900353171	1.5074414790000001	2.060121721	1.4874278369999998	1.941618435	1.962468759	1.6444271590000001	1.285826572	1.4049293180000002	2.193015678	1.8873300480000001	2.0675235780000003	0.19299722477186732	0.7351802710717847	0.8952283654821025	0.9653408143514144	-0.05088971792793899	insig
LIPID-N-0356	C43H82NO8P	PE(20:2_18:0)	GP	PE	LMGP02010122	3.0292558510000003	2.575129991	2.584187773	3.664677278	3.974822645	3.8501768039999997	3.242532427	4.1040765939999995	4.201830768	4.748355686	5.559044867999999	5.277625975	1.710551252976567	0.017918136461747305	0.20854832146320004	1.3788556323062962	0.4634714130093357	up
LIPID-N-0354	C41H78NO8P	PE(20:2_16:0)	GP	PE	LMGP02010877	10.158104621	8.795059354	10.933102117	10.0141716	8.792234423	6.952746461	8.551733873	7.750187559	8.477702607000001	10.145081225	9.05918423	11.08120093	0.13668543818943324	0.9015744898064447	0.9646706827166935	0.9895709625904351	-0.01512492757773101	insig
LIPID-N-0353	C41H78NO8P	PE(18:0_18:2)	GP	PE	LMGP02010044	373.608221647	350.613852641	386.72460381900004	335.112200329	368.174816463	349.506340924	311.781964111	352.281252694	346.14200599199995	520.602852321	398.05506465	406.250246854	0.6801180501668042	0.3928790032739057	0.708480832235167	1.0792023754987814	0.10996542900717596	insig
LIPID-N-0352	C41H78NO8P	PE(18:1_18:1)	GP	PE	LMGP02010039	3938.0326065520003	4516.381830634	5168.375546368	4448.565466357	3938.188335298	3906.247339741	3581.038559215	4650.11253556	4146.299964822	5225.09822476	4375.174201969	4660.996135786	0.2771094997586	0.7004196484926547	0.8745711763392858	1.0278952895428306	0.039693306407818006	insig
LIPID-N-0351	C40H76NO8P	PE(17:1_18:1)	GP	PE	LMGP02010572	159.338857773	143.81110566	164.809737702	116.799339998	138.294520612	122.79447379	107.43115677600001	153.242344922	127.720847131	217.394597673	140.863451758	132.57541538	0.23024967438751523	0.757095079993617	0.901587829858662	1.0394630911259224	0.05583853241951997	insig
LIPID-N-0350	C39H74NO8P	PE(18:2_16:0)	GP	PE	LMGP02011194	458.427385481	352.594721865	370.46048496699996	440.937105696	327.877075357	304.649912142	308.218741664	343.474221377	364.652273692	459.57980736	353.445445336	377.232372079	0.2951247486079456	0.8099205684453774	0.9277998773157502	0.9785609902395058	-0.03126632316256126	insig
LIPID-N-0349	C39H74NO8P	PE(18:1_16:1)	GP	PE	LMGP02011198	1962.957791573	1642.140586665	1666.168620193	1844.096962045	1655.87081633	1502.6903641870001	1332.64519517	1217.131728057	1317.931060247	1683.854646884	1340.004334015	1610.49205003	1.7248827407571536	0.015398300201691292	0.2010388776287336	0.8275375669693906	-0.27310328876781986	down
LIPID-N-0348	C38H72NO8P	PE(16:1_17:1)	GP	PE	LMGP02010522	52.305151031	44.965731383999994	54.575154371	54.872173153	46.525573822	45.417134141000005	29.752907431999997	34.171281511	41.462999648	50.91610313899999	32.256186273000004	42.620003576	1.7340735846153277	0.016941896773427015	0.2058038608352787	0.7740533418398494	-0.3694951055769121	down
LIPID-N-0347	C37H70NO8P	PE(16:1_16:1)	GP	PE	LMGP02010108	117.131226246	126.37945648899999	110.776720627	145.41125885600002	125.83885517899999	111.95417016799999	56.655236906999995	84.019078767	66.081655689	92.488052519	80.98361660100001	71.09379320000001	2.2324674831170235	8.143223259012937e-5	0.014006344005502252	0.6119681635641786	-0.7084714933791969	down
LIPID-N-1063	C40H76NO8P	PE(17:0_18:2)	GP	PE	LMGP02010546	8.199185837	5.189877367	7.228497268	5.702786567	5.678318065	4.691234843	5.558627017	6.2882203610000005	4.775649067	8.371598981	7.858156018	7.52651127	0.615790369384341	0.45559959509387216	0.7401476302823708	1.1005416414961258	0.13821373391042058	insig
LIPID-N-0373	C43H80NO8P	PE(20:1_18:2)	GP	PE	LMGP02010854	5.331490298	5.962416364	6.343006352000001	6.545466369	5.147120568	6.784534852999999	6.7166743129999995	5.583657855	9.588318669	9.954384209	7.377744732999999	8.215685796	1.4885302215807712	0.040419396457314453	0.29118895039405596	1.3135188530567048	0.3934369077545416	up
LIPID-N-0345	C47H92NO8P	PE(24:0_18:1)	GP	PE	LMGP02010294	91.079625926	91.912331992	86.199829917	94.654498689	113.016846646	84.666509325	92.10930025399999	75.388188076	78.853740402	83.715989805	84.586701238	82.156857958	1.4532271480880292	0.0544552909268372	0.337524686105081	0.8847454170461244	-0.17666571133315884	insig
LIPID-N-0381	C39H70NO8P	PE(18:3_16:1)	GP	PE	LMGP02010686	4.119787958	4.476764446000001	5.511729167	4.977689993	3.901554025	4.915516987	3.295980763	4.526814097	3.831625414	4.157194938	3.7746600960000003	4.606587621	1.2613195101243502	0.08130261344137367	0.3748366745305926	0.8670331510660703	-0.20584093885169813	insig
LIPID-N-0402	C44H78NO8P	PE(17:0_22:5)	GP	PE	-	15.651155230999999	12.974693417000001	18.251955601	9.171491798	13.792817751	15.344636679	12.791968585	17.261781382	18.880473054	28.604552325	18.70172502	18.680256887	1.3481081121052816	0.07762550518913855	0.37478138645703385	1.3490449701333311	0.4319384410267161	insig
LIPID-N-0403	C45H80NO8P	PE(18:0_22:5)	GP	PE	-	529.110022008	437.772098496	449.97395491099996	393.903814422	390.15540252	414.921966231	441.839583425	420.976096969	514.5854420630001	652.1837930180001	471.83251197699997	531.389831823	1.1448605096369435	0.11832950064551113	0.43887167894399814	1.159402118506438	0.21338102687819333	insig
LIPID-N-0404	C47H84NO8P	PE(18:0_24:5)	GP	PE	LMGP02011122	139.547719545	151.93266947799998	152.340579916	129.733495098	160.45827822	122.79447379	125.069107889	119.77562591600001	150.303373725	174.29707216900002	164.884016004	165.583247937	0.5301190006760789	0.5324243276636726	0.7870664632737008	1.0503091323061822	0.07081401170719258	insig
LIPID-N-0409	C41H70NO8P	PE(20:5_16:1)	GP	PE	LMGP02010969	8.603086617	11.627702345	10.752389685999999	10.896045812	11.081878804	10.130076833	6.734490425	10.304226641	7.996435646	15.656224972999999	9.625383244	9.775396565	0.3585385371706696	0.7182528092467615	0.88333163237141	0.9524652637914026	-0.0702616161078496	insig
LIPID-N-0412	C43H74NO8P	PE(20:5_18:1)	GP	PE	LMGP02011172	94.10888177700001	101.816678112	114.933106556	98.573939629	87.189658028	94.572304015	79.103538323	102.513844534	87.183360867	151.413430309	107.23466181299999	122.96324436	0.6179293342049749	0.41570890656365195	0.7189882607385425	1.100165859570754	0.1377210389700926	insig
LIPID-N-0413	C43H74NO8P	PE(22:6_16:0)	GP	PE	LMGP02011161	212.04790958400002	207.991268516	206.012172128	173.827205668	159.725592018	165.594982919	134.511647373	255.403908203	211.017051781	308.929165114	248.784415406	279.297044712	1.3037612451522491	0.09517844057630308	0.3932898925915707	1.2779455593113294	0.3538263785505723	insig
LIPID-N-0414	C44H76NO8P	PE(17:0_22:6)	GP	PE	LMGP02011210	98.349839969	80.027116648	84.211993168	85.83575657600001	69.971532283	49.155169873	57.367881396	73.62678181300001	84.777026066	132.15303174299999	83.728823944	91.769028977	0.49252334733808995	0.46936730903483725	0.7480322049564967	1.1194973737737517	0.162851143779587	insig
LIPID-N-0401	C43H76NO8P	PE(16:0_22:5)	GP	PE	LMGP02011201	98.147889579	86.76207201	98.668987703	95.04644278299999	79.862796009	93.263991509	82.844921892	106.036657061	84.777026066	144.929731782	94.023351478	83.789113414	0.469087583642408	0.49509159190680185	0.762566004861245	1.0809215146788094	0.11226177330903549	insig
LIPID-N-0415	C45H78NO8P	PE(22:6_18:0)	GP	PE	LMGP02010094	2100.2840568270003	1925.4048856910001	2150.477937125	2292.87294962	2014.887055269	1887.708044564	1703.220329656	2043.231265625	2313.783462512	3127.431054236	1784.3847725679998	2121.932092945	0.3104160661706199	0.6023819020781553	0.8263983023524843	1.0583874364694643	0.08186784139780502	insig
LIPID-N-0418	C46H80NO8P	PE(19:0_22:6)	GP	PE	LMGP02010792	3.392766553	3.8230776019999997	4.300955874	3.1355527519999997	3.6084795439999997	4.822066094	2.173565693	4.456357847	3.609502202	4.538588969	3.0025705310000004	3.4096002860000003	0.47702713432144134	0.49655460781662464	0.762566004861245	0.9180036728211711	-0.12342816918913989	insig
LIPID-N-0419	C47H82NO8P	PE(22:6_20:0)	GP	PE	LMGP02011150	6.846118224	7.448068282	8.005560724	6.859021643999999	7.088739004	6.111688422	7.215525455	7.5035906820000005	7.515168686	9.859035701	8.252779573	8.505864544	1.3933377984828108	0.05015139180848606	0.32246876228260196	1.1532788369027673	0.20574136640009	insig
LIPID-N-0422	C43H72NO8P	PE(16:1_22:6)	GP	PE	LMGP02011216	38.976425285	39.023123712	43.370983606	38.018577113	33.337222186999995	39.249375184	20.666690192	32.409875248	30.912147059000002	53.204467325	33.800365403	31.375577100999998	0.826555192659836	0.31885083156979477	0.6599145427848272	0.8723720464923668	-0.19698455259434114	insig
LIPID-N-0424	C43H72NO8P	PE(20:5_18:2)	GP	PE	LMGP02010974	2.362819564	2.3968517609999997	2.692615232	3.057163933	2.4911330869999997	2.822216978	2.387359039	2.201757829	3.7946048789999995	3.833010012	2.710892251	2.2670214669999997	0.44974139726081275	0.5101998348419793	0.7707253636547017	1.0867005127968006	0.11995439829072216	insig
LIPID-N-0425	C44H74NO8P	PE(17:1_22:6)	GP	PE	LMGP02010590	8.401136227	7.487685667	8.710339207999999	10.210143647	8.279354082000001	8.896525042	8.444837199	8.895101631000001	9.199603047	13.692045712999999	10.654835998	9.793532737	1.0771173630727036	0.13643381556868472	0.4687046566021968	1.1672548177042397	0.2231195431431103	insig
LIPID-N-0426	C45H76NO8P	PE(22:6_18:1)	GP	PE	LMGP02011143	502.85647129800003	451.63818306300004	538.52304644	454.655148984	424.957997111	388.75571610800006	326.03485389900004	392.793596754	490.52209405300005	617.858330227	487.27430327800005	449.77705901699994	0.004616730556035212	0.9919627376538847	0.9941301726232668	1.0010406635066964	0.0015005794165805922	insig
LIPID-N-0428	C47H80NO8P	PE(22:6_20:1)	GP	PE	LMGP02011151	16.317591518	12.855841264	15.993050205	15.168236435999999	12.840325689	13.924183100999999	13.059210268	14.725356363	22.21232124	23.646429922	16.454086509	14.962341681	1.0560489914910771	0.16180996058679326	0.5141688666617523	1.2062075421159622	0.27047816115229434	insig
LIPID-N-0430	C45H74NO8P	PE(22:6_18:2)	GP	PE	LMGP02011144	14.762573515	15.03479741	14.637706967	15.520986120999998	16.027510667	13.045744704	15.553465980999999	14.725356363	19.250678408	21.358065736	16.694292151	16.993592915	1.3943584521162227	0.05051661264208612	0.3233063209093512	1.174618117689372	0.2321917957140477	insig
LIPID-N-0416	C45H78NO8P	PE(18:1_22:5)	GP	PE	LMGP02011142	329.17913583	293.16864514599996	281.911393438	321.39415704099997	320.550213338	254.18642976299998	233.391070277	317.053127425	338.737898912	415.719493795	317.41459896599997	322.823856875	0.62500165812114294	0.39227896661049566	0.7083672677900814	1.080399287787468	0.11156459391747144	insig
LIPID-N-0400	C43H76NO8P	PE(18:0_20:5)	GP	PE	LMGP02010973	341.296159234	334.76689885	399.37447403699997	282.199747646	258.271886175	306.518930008	235.17268150099997	339.95140885	336.886872142	549.207404646	325.993371911	379.045989253	0.619641045976949	0.41500083002430443	0.7189882607385425	1.1268342014282242	0.1722752578582027	insig
LIPID-N-0421	C47H82NO8P	PE(20:4_22:2)	GP	PE	LMGP02010959	49.88174635	50.314078288999994	48.430931693000005	49.776899932	49.089975528000004	44.295723421999995	47.925341912	49.495516003	53.67977633	64.07419720899999	53.703118636000006	48.423578531000004	1.0263998112462098	0.15424689891924398	0.4993970186185405	1.0874335302200768	0.12092721838423286	insig
LIPID-N-0398	C42H74NO8P	PE(17:0_20:5)	GP	PE	LMGP02010555	11.713122625	7.824433435	10.31867985	6.0751334560000005	7.162007624	5.43884199	8.997136679	9.212154757999999	9.366195456	14.378554969000001	12.216172674000001	10.77288601	1.3516971429492604	0.06664934493626622	0.3542133939169766	1.3381440599854477	0.4202334399246759	insig
LIPID-N-0399	C43H76NO8P	PE(18:1_20:4)	GP	PE	LMGP02011196	89.060122025	76.461552045	88.187666665	71.529797146	77.115222752	70.461973545	59.14949262	86.66118816299999	71.079427968	117.087967518	81.66991843699999	82.70094311	0.3693508405003699	0.6361251310395434	0.8398945565147901	1.0540011031606784	0.07587637695957461	insig
LIPID-N-0382	C41H74NO8P	PE(18:2_18:2)	GP	PE	LMGP02010111	13.793211642000001	11.429615422000001	13.264292485999999	11.483961953	8.773917268	9.887104511	6.948283772000001	11.202543835999998	10.513832054	17.372498112	12.953947147000001	11.806647799	0.15845246568180138	0.8267297222875123	0.9328591618935711	1.0315544669977785	0.0448199988230626	insig
LIPID-N-0383	C41H74NO8P	PE(16:0_20:4)	GP	PE	LMGP02010096	878.484196846	693.304228387	818.627315561	727.0562942810001	679.5664522769999	708.357771178	554.081090505	790.871412298	679.326824594	1077.438137587	712.038154438	841.5183684839999	0.2203116748005062	0.7626793885275367	0.9044141173785328	1.0332662702181274	0.04721208113630836	insig
LIPID-N-0384	C41H74NO8P	PE(18:3_18:1)	GP	PE	LMGP02010691	30.898409681999997	29.713038359000002	31.805387978000002	28.024002718000002	21.980586056999996	26.353151909	19.419562336	25.54039082	21.657013209000002	34.32546279	30.368856225	36.453705186	0.0212417896674602	0.9590595778710784	0.9810293937841776	0.9940181385329343	-0.008655917010509398	insig
LIPID-N-0386	C42H76NO8P	PE(17:0_20:4)	GP	PE	LMGP02010003	52.507101421	30.703472971	45.178107923	33.119275939	34.802594591	36.445848385	32.425324268000004	33.819000259	41.648102325	79.329958449	59.021957862	41.350471555	0.8240810542032428	0.29737388699253503	0.6443881393728003	1.23560431935795	0.3052168193813628	insig
LIPID-N-0388	C43H78NO8P	PE(18:1_20:3)	GP	PE	LMGP02010115	155.097899581	120.238761895	155.231978823	113.663787246	126.937884482	107.84233086299999	100.66103412700001	131.400907255	139.012110428	190.697015502	161.109355908	167.578226827	0.919732430933312	0.25948411805431176	0.6088354440805637	1.1430605885208165	0.19290187637990602	insig
LIPID-N-0389	C43H78NO8P	PE(16:0_22:4)	GP	PE	LMGP02010116	46.246639328	59.822250563999994	61.622939206999995	54.480229058999996	44.144343665	47.846857367	52.913853338	57.245703563	61.268986086999995	81.80901965	55.247297766	61.48162218	1.1046403829393783	0.10794335250964036	0.4231625443112967	1.1776249187695473	0.23588010453481545	insig
LIPID-N-0387	C43H78NO8P	PE(20:4_18:0)	GP	PE	LMGP02010943	930.9912982669999	883.4676738869999	907.17640709	850.5186838760001	809.618253117	786.8565215460001	803.5066617939999	928.2611008480001	875.535662215	1313.90243681	965.969833611	950.335398892	0.9698127201520415	0.19227710529149988	0.543271656840049	1.129411934456858	0.17557178142099772	insig
LIPID-N-0396	C41H72NO8P	PE(16:1_20:4)	GP	PE	LMGP02011217	102.38884777	89.13911507799999	89.99479098200001	94.262554595	74.550821045	75.321419996	56.833398028999994	78.55871935100001	69.968811906	115.75308841	95.05280423100001	79.799155632	0.4384985581415315	0.6163828892741161	0.831793007435645	0.9435153705351275	-0.0838820743439098	insig
LIPID-N-0380	C39H70NO8P	PE(20:4_14:0)	GP	PE	LMGP02010935	7.472164433	9.468554891	8.565769262	10.151352033	8.352622702	9.102117007	8.088514955	8.595662566	7.922394576	10.049732717000001	9.35086251	8.796043291	0.18467321902365125	0.92021611933507	0.9728979393401943	0.9941752083764435	-0.00842796746513188	insig
LIPID-N-0397	C41H72NO8P	PE(16:0_20:5)	GP	PE	LMGP02011221	68.057281457	73.292161287	75.89922131	67.218412113	72.16959088899999	61.116884215	59.327653741999995	62.177641099999995	55.715905776999996	100.878721201	77.03738104600001	73.270133808	0.1491789968918741	0.8113835415372672	0.9277998773157502	1.025502800324703	0.036331431368273	insig
LIPID-N-0391	C44H80NO8P	PE(19:0_20:4)	GP	PE	LMGP02010785	14.802963593	10.795737270999998	10.083753688	15.579777735	17.254760055	15.737130430999999	14.484499247	11.519596963	19.435781085	20.78597469	13.005419785	18.498895169	0.7865030423618364	0.2780533449165659	0.6231293202039002	1.1599452195628168	0.21405667317075092	insig
LIPID-N-0392	C45H82NO8P	PE(18:0_22:4)	GP	PE	LMGP02011200	135.710662133	143.216844892	155.774116118	141.29584587	153.497759301	130.083643467	171.56916082200001	177.90203261	190.65575731099997	230.74338875799998	192.164513969	197.684271907	2.081703200708414	9.644486004013896e-4	0.06814383702622087	1.3503346388354731	0.4333169790999492	up
LIPID-N-0393	C45H82NO8P	PE(20:4_20:0)	GP	PE	LMGP02010951	27.061352271	27.137908368	26.384015026999997	30.571639328000003	29.673791178000002	24.297232256999997	25.833362741	23.60284393	23.878245333000002	31.083613526999997	29.510978931	30.287406797	0.1395240445885148	0.9272667863328095	0.9732411121235284	0.9943710408016869	-0.008143813682161922	insig
LIPID-N-0809	C41H74NO7P	PE(O-16:1_20:4)	GP	PE-O	-	651.290008007	769.5676935089999	661.40749999	698.64034747	624.614987133	674.7154495919999	490.833892071	671.976489514	667.2951505880001	972.5547790610001	680.296694542	631.138776363	0.010507679552942361	0.9360252044496229	0.974872383611319	1.0082984897335987	0.011922787559863948	insig
LIPID-N-0807	C41H74NO7P	PE(O-16:0_20:5)	GP	PE-O	LMGP02020095	7.552944589	7.180650937	7.617028996	6.153522275	5.898123925	5.494912526	6.689950144	5.574850823999999	6.15466401	8.924620326	7.695159332	6.864541002	0.3751268466289889	0.5973001075088566	0.8235320119560989	1.0502943372600266	0.07079368922365115	insig
LIPID-N-0806	C40H72NO7P	PE(O-15:1_20:4)	GP	PE-O	-	12.722874575	13.370867262	14.637706967	12.836169077000001	11.265050354000001	11.120656302	11.045989586	14.531601674000001	14.623111482999999	18.592959010999998	15.870729948	15.143703398	1.3116956169740934	0.07698840222986764	0.37478138645703385	1.1824116409315402	0.24173237810780898	insig
LIPID-N-0800	C47H88NO7P	PE(O-18:2_24:2)	GP	PE-O	-	0.400871524	0.43876253299999995	0.200590799	0.440937106	0.283000045	0.249513885	0.313563575	0.19023187600000002	0.356322653	0.32799886699999997	0.29167828	0.27113576699999997	0.8178559243360498	0.3952668879540372	0.7091098276724318	0.8695197797004762	-0.20170924878020632	insig
LIPID-N-0799	C47H88NO7P	PE(O-22:1_20:3)	GP	PE-O	-	0.8239575920000001	0.837907682	0.7183319159999999	0.824062458	0.568747664	0.635466074	0.7901445779999999	0.473818285	0.617317428	0.774229883	0.66914429	0.681013249	0.8918645923907866	0.3334539607340863	0.6635655901071199	0.9086292152110544	-0.1382364016845452	insig
LIPID-N-0790	C41H76NO7P	PE(O-18:3_18:1)	GP	PE-O	-	4.392420984	2.327521338	2.6655083669999997	2.75340726	3.113916358	2.476448672	1.861783729	2.562846113	2.582182344	3.013012845	2.007432869	2.34863424	1.0924144416542623	0.15196684921812845	0.49851640696133015	0.8108585557882616	-0.30247781874289686	insig
LIPID-N-0794	C43H80NO7P	PE(O-18:1_20:3)	GP	PE-O	-	6.2705596120000004	7.041990091000001	8.04170321	5.898758614	6.1545640960000005	5.756575027	4.765810023	5.927132077	5.812224057999999	7.8185776360000006	6.7858094	5.957732415	0.46165513874271946	0.5393458322939326	0.7928844714064651	0.9464595808616112	-0.07938719882169744	insig
LIPID-N-0789	C41H76NO7P	PE(O-16:1_20:3)	GP	PE-O	-	92.392303461	65.170597468	82.133800204	86.325686693	65.300657746	75.60177267600001	57.902364763	68.959055215	73.578314108	109.650783914	63.225556605	81.794134523	0.24691876370636107	0.8288990984144073	0.9328591618935711	0.9746969776326501	-0.03697432404056409	insig
LIPID-N-0811	C42H76NO7P	PE(O-17:1_20:4)	GP	PE-O	-	23.123319664	17.431649171	24.034753415	22.536785402	23.445958461	21.680607244	17.816112235	21.489156414	16.289035576	37.662660562	23.248474680999998	26.388129874	0.3773863735898165	0.609800588709038	0.8284477266023021	1.0804555668530844	0.1116397433692865	insig
LIPID-N-0788	C41H76NO7P	PE(O-16:0_20:4)	GP	PE-O	LMGP02020019	42.308606722	42.291557931999996	32.708950136	37.136702901999996	37.916510949	40.55768769	31.712679778000002	41.481117505	38.131151462	60.450953913999996	38.089751876	37.360513773	0.34582796229301216	0.6007699713083825	0.8255989586979906	1.0614208783012864	0.08599683216015248	insig
LIPID-N-0793	C43H80NO7P	PE(O-18:0_20:4)	GP	PE-O	LMGP02020092	3.6754970989999998	7.032085745	6.632146242999999	3.017969523	3.2970879089999996	3.401612516	5.950581486	5.953553171	3.137490375	5.434864942000001	6.065192472000001	4.996515313	0.6406090293916359	0.41458943112813196	0.7189882607385425	1.165646534049205	0.22113037783246012	insig
LIPID-N-0792	C43H80NO7P	PE(O-16:0_22:4)	GP	PE-O	LMGP02020037	8.451623825	8.725728932	10.029539959	6.516070562	7.345179174	7.66297325	6.030753992	7.767801622	8.866418227999999	9.725547791	7.6436866939999994	6.764792057	0.29761481981048926	0.6741477937339793	0.8597102541037586	0.960351506626377	-0.05836553900330169	insig
LIPID-N-0791	C41H76NO7P	PE(O-18:2_18:2)	GP	PE-O	-	19.387237448	19.214431472	20.510860997	17.539498204	16.393853768	18.222924193	13.896567543	19.111257959	16.936894946	25.839445600999998	18.873300479	18.317533452	0.10519875418521892	0.8733961488713534	0.9540773238628923	1.015333982255032	0.0219543631616499	insig
LIPID-N-0796	C45H84NO7P	PE(O-18:0_22:4)	GP	PE-O	LMGP02020060	1.6963832769999998	1.9610605319999999	0.764413586	1.087644861	1.14482219	1.336347774	2.342818759	1.840669545	1.980598644	2.9271991880000003	1.9130663669999999	1.8498895169999998	1.6641713661560937	0.008604354012448781	0.16389288829946405	1.6086559010425785	0.6858557599022627	up
LIPID-N-0814	C43H78NO7P	PE(O-18:1_20:4)	GP	PE-O	-	279.70129026	269.39821445900003	308.114696033	287.09904882	280.252472233	256.055447629	265.46007230000004	262.449533257	266.547854881	397.603277322	319.130353555	293.80598210000005	0.6304159613696245	0.39166816289222584	0.7081936821809498	1.0740059129582946	0.10300193612791207	insig
LIPID-N-0826	C47H86NO7P	PE(O-20:1_22:4)	GP	PE-O	-	0.668455791	0.990434612	0.8186273159999999	0.923028341	1.044077838	0.773773396	1.068966734	1.065650789	1.138381464	1.125112391	1.0551890720000001	0.970285188	1.671862445452837	0.015834972507457478	0.20302182415328773	1.230949902067767	0.2997720473551583	up
LIPID-N-0816	C44H80NO7P	PE(O-17:1_22:4)	GP	PE-O	-	5.30119774	2.882164721	3.08114696	3.978232554	2.912427653	3.298816533	4.685637518	3.6196898710000003	4.8589452710000005	7.01765017	4.315122791	4.153183327	1.1898735958033344	0.08137301223167849	0.3748366745305926	1.335426840168362	0.4173009417406093	insig
LIPID-N-0834	C42H74NO7P	PE(O-17:1_20:5)	GP	PE-O	-	13.126775355	11.58808496	13.824501024000002	11.954294866	10.166021052	10.373049156	10.511506219	13.122476662999999	11.198711959	23.169687384	13.9833999	12.604639356	0.7621149797685718	0.29694553903028414	0.6443881393728003	1.1908654750089775	0.2520104497268295	insig
LIPID-N-0836	C42H74NO7P	PE(O-17:2_20:4)	GP	PE-O	-	4.87710192	5.7346164029999995	5.023805601	5.575404736	4.313690014	4.934207166	5.255753109	6.34986958	6.39529749	9.487176521	5.0100034	6.701315456000001	1.250277482005754	0.0774185637590875	0.37478138645703385	1.2869641056393393	0.363971816310542	insig
LIPID-N-0837	C43H76NO7P	PE(O-18:2_20:4)	GP	PE-O	-	153.48229646	133.70867261700002	147.280631828	131.301271474	127.304227583	132.700268479	112.24150708	141.793204209	143.454574676	242.185209688	175.00696807900002	204.031932014	1.1136354412654716	0.16023977651326135	0.510393362227425	1.23364169893545	0.3029234364410089	insig
LIPID-N-0839	C43H76NO7P	PE(O-16:0_22:6)	GP	PE-O	LMGP02020020	49.275895178999995	35.952776415	45.44917657	39.782325536	35.626866568000004	36.539299278	26.100604424	32.938297127	39.982178231999995	62.167227053999994	45.724859797	43.164088728	0.16905539513950757	0.8291558638494124	0.9328591618935711	1.0307094268080788	0.04363767161176158	insig
LIPID-N-0840	C43H76NO7P	PE(O-16:1_22:5)	GP	PE-O	-	276.672034409	243.646914547	264.743712428	249.86435989400002	246.365735394	237.36526897	176.379511125	248.35828314900002	229.52731948099998	330.859321896	233.342624105	279.297044712	0.13744225942345797	0.879922766614313	0.9552019798998257	0.9862418524636795	-0.019986618097182732	insig
LIPID-N-0786	C47H90NO7P	PE(O-18:2_24:1)	GP	PE-O	-	0.625036457	0.514035564	0.646046943	0.70843895	0.7180324779999999	0.523325002	0.555862702	0.420095394	0.47571388	0.419533434	0.414354733	0.48786302	1.9103263849908518	0.00493677594923599	0.13566781045729423	0.7425665297413161	-0.4294078059059275	down
LIPID-N-0815	C44H80NO7P	PE(O-19:1_20:4)	GP	PE-O	-	3.423059112	2.773216914	2.132406694	2.8219974760000004	4.139677041000001	2.532519208	2.520979881	3.108882055	3.137490375	4.214404043	3.8861841439999996	3.9627535239999996	0.9456052428843529	0.23140819821266623	0.5754492132062934	1.1687616242126735	0.22498071375799147	insig
LIPID-N-0833	C41H72NO7P	PE(O-16:2_20:4)	GP	PE-O	-	7.633724745	6.734955361	7.463423429	7.192174124	4.863204665	5.532292882999999	5.3181095019999995	6.869484428	5.877009995	10.106941822000001	7.120381544	8.542136887	0.5833566902419507	0.41312092197352723	0.7189882607385425	1.1119815865975848	0.15313289854316992	insig
LIPID-N-0829	C49H90NO7P	PE(O-24:1_20:4)	GP	PE-O	-	0.468524905	0.43975296799999997	0.46172026299999996	0.54382243	0.485404609	0.425201564	0.47569019700000004	0.344354925	0.556233544	0.419533434	0.38604478299999995	0.351841732	1.0256525268631216	0.2331331015259809	0.5754492132062934	0.897066502031866	-0.15671315478712336	insig
LIPID-N-0828	C47H86NO7P	PE(O-18:1_24:4)	GP	PE-O	-	16.357981596	15.747910331	15.270200478	16.069707852	17.950811947000002	14.017633994	18.083353918	20.080031404	19.805986439	23.74177843	19.473814585	22.398172092	1.9982015989370658	0.00137121324091768	0.07432650134858784	1.2952273040185738	0.3732053037835328	up
LIPID-N-0825	C47H86NO7P	PE(O-22:1_20:4)	GP	PE-O	-	3.988520204	4.11030364	3.53292804	4.340780841	4.597605917	3.4576830519999997	3.8215560739999996	3.0384258039999996	3.1467455089999996	4.099985833	3.217039854	3.6181662610000003	1.4549255454144105	0.06784056379354521	0.35664306156837305	0.8715696163264528	-0.19831219115863874	insig
LIPID-N-0823	C45H82NO7P	PE(O-16:1_24:4)	GP	PE-O	-	70.480686138	64.576336701	66.502174862	80.74048335399999	72.53593399	67.004290493	68.057548737	61.296937969	75.89209757	82.571807712	71.54696636199999	69.370856885	0.11409866831885336	0.7690724234573497	0.9058454776252243	1.0163481681236501	0.02339470760180299	insig
LIPID-N-0820	C45H82NO7P	PE(O-18:1_22:4)	GP	PE-O	-	43.318358671999995	38.924080251	43.370983606	42.721906241	43.503243239	34.016125159	55.229947928	35.844617461999995	45.720361219	60.64165093	53.016816799999994	56.584855812	1.4800631961705848	0.03880431379740367	0.28966582372437405	1.2488606225049728	0.3206124757920955	up
LIPID-N-0819	C45H82NO7P	PE(O-18:2_22:3)	GP	PE-O	-	3.3422789560000004	3.1000603360000003	3.3612512289999996	2.6946156460000004	2.84831761	3.186675461	3.4385096610000003	2.369091424	3.0634493039999997	2.5458051569999998	3.4572454969999997	4.7698131660000005	0.4769267991272692	0.6325508873114183	0.8398945565147901	1.0599310975259262	0.08397048319547622	insig
LIPID-N-0831	C41H72NO7P	PE(O-16:1_20:5)	GP	PE-O	-	116.121474296	152.526930245	135.53432376799998	106.804765602	99.828495011	107.46852729	76.342040927	104.803672676	106.43403927600001	162.092463177	106.376784518	134.207670836	0.2823755013960036	0.7562276197569626	0.901587829858662	0.9609794668137778	-0.057422489530804796	insig
LIPID-N-0785	C47H90NO7P	PE(O-24:2_18:1)	GP	PE-O	-	2.059893979	2.050199647	1.888444911	2.214484131	2.839159032	1.840982598	1.888507897	1.426739073	1.5641176209999998	1.35394881	1.5356003569999999	1.523438426	1.8506552030500993	0.007871675069410609	0.1620693080686129	0.7207192873080381	-0.47249064078419606	down
LIPID-N-0761	C44H86NO7P	PE(O-18:1_21:1)	GP	PE-O	-	0.8704061809999999	0.9082285390000001	0.8132059429999999	0.868156168	0.934174907	0.799939647	0.8320124409999999	0.93354532	0.8857163090000001	1.10604269	0.9522437970000001	1.070034132	1.2886108499630191	0.08084531373656166	0.3748366745305926	1.1127205908003452	0.154091370871345	insig
LIPID-N-0783	C45H86NO7P	PE(O-18:1_22:2)	GP	PE-O	-	4.291445789	4.387625331000001	3.379322473	4.664134718	4.707508847	3.139950015	3.750291625	3.029618773	3.739074075	4.099985833	3.4486667239999997	2.8836513060000004	1.3466759508217698	0.10406093184149331	0.414443357767656	0.8527187331633371	-0.2298581437143996	insig
LIPID-N-0756	C42H82NO7P	PE(O-16:1_21:1)	GP	PE-O	-	0.918874275	0.964683312	0.9848827529999999	0.717257692	1.053236415	0.722375405	0.6725582370000001	0.709846724	0.934768519	1.029763884	0.7386323509999999	0.791643896	0.726291878563093	0.34417030548402416	0.6717423267319393	0.9097056028538602	-0.13652835619115042	insig
LIPID-N-0755	C41H80NO7P	PE(O-16:1_20:1)	GP	PE-O	-	51.800275055	46.154252918000005	40.479584699	43.995724546000005	47.258260023999995	40.651138583000005	36.612110643	35.580406522	32.855725168	38.616145639	30.712007143	36.453705186	2.0750739378278382	0.0012440284198204402	0.07432650134858784	0.7798723690906548	-0.35869005751037497	down
LIPID-N-0753	C41H80NO7P	PE(O-18:1_18:1)	GP	PE-O	-	142.37502500600002	149.55562640899998	141.859258878	134.240852179	130.96765859200002	123.35517915	103.333450962	123.298438443	106.43403927600001	145.883216859	130.397348765	118.791924861	1.3769522983287616	0.06857550396156566	0.35664306156837305	0.8854322750900798	-0.17554613249320228	insig
LIPID-N-0751	C40H78NO7P	PE(O-17:1_18:1)	GP	PE-O	-	9.76430136	8.349363778999999	7.490530294	9.896588372	9.057833171	9.812343796	8.801159444	7.283414898999999	6.0898780729999995	11.346472422	6.005141062000001	7.753213417	1.0657745566175132	0.23247914346358348	0.5754492132062934	0.8695685830394212	-0.20162827723603213	insig
LIPID-N-0750	C39H76NO7P	PE(O-16:1_18:1)	GP	PE-O	-	682.592318469	601.193809473	634.300635236	731.9555954560001	660.333439477	585.002592028	578.132842022	483.506019322	555.308031003	614.997874995	462.395861738	577.637069746	1.8425234108921111	0.010329911857369558	0.17328351503716	0.839964021751747	-0.25160056074829523	down
LIPID-N-0749	C39H76NO7P	PE(O-16:0_18:2)	GP	PE-O	LMGP02020100	5.159832467	3.595277641	4.806950683	4.497558478	4.597605917	4.298741092	3.9640849719999998	3.5492336210000004	3.785349745	3.9569630719999997	3.311406357	4.470566333	1.470883521343817	0.03803584122237814	0.28966582372437405	0.854638407779952	-0.2266139411393883	down
LIPID-N-0748	C37H72NO7P	PE(O-16:1_16:1)	GP	PE-O	-	84.314287858	77.551030118	82.585581283	88.97130932700001	87.189658028	76.629732502	43.20407217	54.603594168	49.514966098	68.174183042	52.759453612	55.133962073	2.265914014817762	6.857515461526142e-5	0.013479916107228531	0.6503684159529807	-0.6206708978286801	down
LIPID-N-0742	C43H86NO7P	PE(O-18:0_20:1)	GP	PE-O	LMGP02020054	4.27125075	3.9914514860000003	4.2557777660000005	4.027225565	4.405275789	3.5230986769999997	3.999717197	3.364285963	3.6280124689999997	4.567193521	3.6373997289999997	3.5093492310000003	1.0499693305292768	0.2128992589053979	0.5601326582291157	0.9277553264263283	-0.10818371614398384	insig
LIPID-N-0741	C43H86NO7P	PE(O-20:0_18:1)	GP	PE-O	LMGP02020072	2.685940188	3.714129795	3.0721113389999997	2.547636611	2.747573257	2.560554476	2.066669019	2.1577226730000003	2.4803758719999998	2.641153665	1.9388026859999998	2.0131150630000003	1.765676056008207	0.013463435876175003	0.1909864718104825	0.7674215532711609	-0.3819088108421981	down
LIPID-N-0738	C41H82NO7P	PE(O-18:0_18:1)	GP	PE-O	LMGP02020047	4.614566413	5.982225056	7.01164235	6.349494322000001	6.035502588	3.924937518	5.3893739510000005	4.8262531619999995	5.654886782	5.730445316	5.464678366	3.7179152060000002	0.7713114159813445	0.3795476022619988	0.700077078703097	0.9075776452106518	-0.13990702084948184	insig
LIPID-N-0736	C39H78NO7P	PE(O-16:0_18:1)	GP	PE-O	LMGP02020018	26.859401881	18.323040322	24.305822061999997	26.652198389000002	23.171201136	19.998491165	20.221287387	17.614062635	15.45607353	18.020867965	17.329121349	19.13366118	1.8150743930171984	0.012017029511955015	0.18933429771224664	0.7736340116828779	-0.3702768727101567	down
LIPID-N-0734	C37H74NO7P	PE(O-16:1_16:0)	GP	PE-O	-	8.623281656	10.498606887000001	9.397046448	11.170406677999999	9.524920625	8.419925486	7.019548221	6.666922707	7.616975159	9.506246223	7.060330134	7.490238926	1.9135644963091691	0.006691548986150661	0.15606053228717473	0.787037401188826	-0.3454958985097112	down
LIPID-N-0732	C41H84NO7P	PE(O-16:0_20:0)	GP	PE-O	LMGP02020009	0.8098210640000001	1.059765035	0.770738521	1.048450451	0.899372313	0.6952746459999999	0.7803457159999999	0.8005591470000001	0.667295151	0.7856717040000001	0.6348291979999999	0.775321342	1.4942318361751932	0.07652010219861134	0.37478138645703385	0.8411257387288443	-0.24960661178974874	insig
LIPID-N-0730	C39H80NO7P	PE(O-18:0_16:0)	GP	PE-O	LMGP02020094	2.928280656	2.485990876	2.954648258	2.724011453	2.564401707	2.298891975	1.9597723459999998	1.9199328269999998	2.295273195	2.4599915	1.947381459	2.285157639	1.8756861373393257	0.004588248024866127	0.1288454955554243	0.8064256443163671	-0.31038657765197236	down
LIPID-N-0729	C37H76NO7P	PE(O-16:0_16:0)	GP	PE-O	LMGP02020103	3.281693839	3.872599333	3.731711714	4.252593419	3.526052347	3.167985283	2.102301244	1.726178138	1.4345457469999998	2.002318663	1.647124405	2.0131150630000003	2.3691311320790533	8.901588934508205e-6	0.008509483919241447	0.500424378097431	-0.9987760230023314	down
LIPID-N-0758	C43H84NO7P	PE(O-18:1_20:1)	GP	PE-O	-	17.064807962	17.530692632	17.890530737	17.245540134000002	19.2330128	14.671790247	15.321856522000001	14.971953239000001	16.011381561	18.783656027	16.728607243	15.68778855	0.93729368196427	0.24605442292929444	0.5969400876162992	0.9408399666731869	-0.08797874804588243	insig
LIPID-N-0784	C45H86NO7P	PE(O-18:0_22:3)	GP	PE-O	-	0.505885727	0.519978171	0.902658596	0.619271668	0.7711522279999999	0.439219198	0.399080914	0.66933438	0.743187248	0.666486069	0.651986744	0.7163787840000001	0.20107455122112514	0.8715120857688928	0.9532596423036539	1.0234924590023147	0.033500472756982654	insig
LIPID-N-0759	C43H84NO7P	PE(O-16:1_22:1)	GP	PE-O	-	18.377485497000002	17.629736092999998	16.986968579000003	19.793176745	16.943368419000002	14.111084887999999	13.005761930999999	11.184929773	11.939122667000001	13.730185116	12.782371688	12.33259678	2.2077355803441066	7.44403579630051e-4	0.06814383702622087	0.7220113033018442	-0.46990667177786843	down
LIPID-N-0841	C44H78NO7P	PE(O-17:1_22:5)	GP	PE-O	-	8.643476695	6.8637118610000005	12.017376707	10.778462584000001	10.349192602	10.373049156	8.141963291	10.128086015	9.227368448	10.58368436	9.865588887000001	10.065575313	0.10005545381505206	0.8427959422157748	0.9382582657677235	0.982837803236155	-0.024974745233225393	insig
LIPID-N-0781	C45H86NO7P	PE(O-18:2_22:1)	GP	PE-O	-	5.29110022	5.833659865	5.0147699789999995	6.251508299	7.235276244	4.850101362	4.38276361	3.8486726860000005	4.025983225	4.195334341000001	4.289386473	4.425225903	1.9701468547168326	0.007247417017960849	0.1582927907414941	0.7299878926112745	-0.45405555885981075	down
LIPID-N-0779	C43H82NO7P	PE(O-16:0_22:3)	GP	PE-O	-	1.5752130430000002	1.208330227	1.852302425	1.685359604	1.382945206	1.39241831	1.4431050909999998	1.523616418	1.304973873	1.71627314	1.432655082	1.09723839	0.6272705058329944	0.4678554411857112	0.7480322049564967	0.9363818564153851	-0.09483111421054594	insig
LIPID-N-0778	C43H82NO7P	PE(O-18:2_20:1)	GP	PE-O	-	6.805728146	5.378059942999999	6.44239819	6.202515287000001	6.649127282	5.812645562999999	4.320407217	4.54442816	4.081514028	5.301377031	5.421784501	5.368306833	1.9042581131164051	0.0018614153908717225	0.08330265206301361	0.7786926347451987	-0.36087411426851046	down
LIPID-N-0777	C43H82NO7P	PE(O-20:1_18:2)	GP	PE-O	-	0.7330799159999999	0.6348685860000001	0.681285867	0.686882025	0.7134531890000001	0.637335092	0.690374349	0.710727427	0.558084571	0.80188095	0.676865185	0.581264304	0.29310125035952095	0.7855917765303624	0.9184148551450966	0.9834329659279367	-0.02410137793952034	insig
LIPID-N-0776	C43H82NO7P	PE(O-18:0_20:3)	GP	PE-O	LMGP02020056	0.437222595	0.37636515299999995	0.399374474	0.306696254	0.290326908	0.356982412	0.255661211	0.339951409	0.465533233	0.31560356100000003	0.43837529700000005	0.372698329	0.20566902044818428	0.9312427345259222	0.9745376976224722	1.0096241596384112	0.013818338584341488	insig
LIPID-N-0775	C42H80NO7P	PE(O-18:2_19:1)	GP	PE-O	-	1.110727145	1.32718238	1.13848832	1.087644861	0.934174907	0.9531991120000001	1.03333451	1.030422664	0.9153327379999999	1.47790187	1.132398029	1.0518979609999999	0.005122156848941412	0.8824707728961935	0.9561258137835923	1.0137178034572363	0.01965609394418706	insig
LIPID-N-0774	C41H78NO7P	PE(O-18:2_18:1)	GP	PE-O	-	170.648079617	164.412145589	182.519556008	156.777637581	168.517826441	154.193973937	122.93117442100001	148.83882926299998	136.050467596	184.976105037	144.123385477	151.437033984	1.267332677501888	0.09573597457505748	0.39440928447688345	0.8909682283792	-0.1665541082322201	insig
LIPID-N-0773	C41H78NO7P	PE(O-18:1_18:2)	GP	PE-O	-	23.628195639	24.166604531999997	23.040835040999998	21.262967097	24.544987764000002	21.680607244	18.261515041	22.105648607	19.343229747	27.078976201	19.559602315	21.400682647	0.9410127420875815	0.2508909066296825	0.5991981246842253	0.9235524733625156	-0.11473416193169685	insig
LIPID-N-0771	C40H76NO7P	PE(O-17:2_18:1)	GP	PE-O	-	4.7155416080000006	3.733938487	4.680451981	4.095815782	3.489418037	3.812796446	3.100003529	4.606077378999999	3.8131151460000003	5.358586136	3.714608685	3.636302433	0.1338740533880383	0.9012727106865472	0.9646706827166935	0.9877988628309431	-0.01771078702249678	insig
LIPID-N-0770	C40H76NO7P	PE(O-17:1_18:2)	GP	PE-O	-	1.342970094	1.475747572	0.815013067	1.646165195	1.4470552490000002	1.018614737	1.220403688	0.699278287	1.258698204	1.706738289	1.175291893	1.614119284	0.1789028146999732	0.9526660100731108	0.980455070950337	0.9908287825849365	-0.013292316846663795	insig
LIPID-N-0769	C37H70NO7P	PE(O-16:2_16:1)	GP	PE-O	-	1.050142028	1.0300519959999999	1.590269399	1.538380569	1.10818788	1.027959826	0.6636501810000001	0.847236413	1.036574991	0.9916244809999999	1.25250085	1.0337617890000002	1.2215355375831098	0.09336682814324934	0.3915246015707066	0.7931048726149289	-0.3344164481285232	insig
LIPID-N-0765	C45H88NO7P	PE(O-22:1_18:1)	GP	PE-O	-	2.958573215	2.9019734130000003	2.412510963	3.008170921	3.874078293	2.22413126	2.512071825	1.955160952	2.369314266	2.107202021	2.324847468	1.9587065469999998	1.6262306338017032	0.031154477239813648	0.2662643520620098	0.7610892267937087	-0.39386249594592276	down
LIPID-N-0763	C45H88NO7P	PE(O-18:1_22:1)	GP	PE-O	-	6.401827366	6.507155401	6.288792622999999	7.721298651000001	8.224402617	5.560328151	6.297995675	4.289024252	6.210194812999999	5.1774239710000005	5.524729777	5.205081288	1.6230255598201968	0.02662762068773875	0.2540604688282885	0.8034740223785843	-0.3156767149091374	down
LIPID-N-0762	C45H88NO7P	PE(O-20:1_20:1)	GP	PE-O	-	0.531129526	0.532853821	0.496959187	0.598694604	0.6960518920000001	0.451367815	0.49261550299999995	0.3654918	0.483117987	0.509161031	0.413496856	0.574009835	1.2151991020656996	0.12200155394154363	0.44333081975430044	0.8581325163160296	-0.22072764311852372	insig
LIPID-N-0760	C43H84NO7P	PE(O-20:1_18:1)	GP	PE-O	-	11.915073015	13.271823800999998	11.565595627999999	12.542211005999999	12.455665433	9.718892902999999	9.798861729	8.331451626	9.190347913	12.109260484000002	8.921923863	9.249447585	1.8421327041292228	0.010429907670412308	0.17328351503716	0.8059589781754739	-0.3112216847804141	down
LIPID-N-0842	C45H80NO7P	PE(O-18:1_22:5)	GP	PE-O	-	126.2189938	117.861718826	103.909648222	118.563088421	122.72493882100001	112.141071954	119.367951974	112.73000086200001	122.167766821	151.604127324	119.244943936	139.648522356	0.986877641573429	0.16593892231905766	0.5152163310146805	1.0903080921436459	0.12473585995844504	insig
LIPID-N-0835	C42H74NO7P	PE(O-15:1_22:5)	GP	PE-O	-	4.3015433089999995	4.031068871	5.231624897	4.615141706	3.965664068	3.9436276969999997	3.3227049319999997	5.134499258	4.738628531	7.980670099	4.375174202	6.311387764	0.9317492274010971	0.2171261130383042	0.5644716683020067	1.2213372363063044	0.28846161307730855	insig
LIPID-N-0844	C45H80NO7P	PE(O-20:1_20:5)	GP	PE-O	-	2.8273054610000004	2.743503875	3.1986100410000002	3.694073085	2.839159032	3.046499121	3.171267978	2.818250022	2.832070958	3.7185918019999997	3.929078009	3.55468966	0.8095329284879711	0.27267610539643505	0.6162638302219918	1.0912738605257777	0.12601319849240425	insig
LIPID-N-0843	C45H80NO7P	PE(O-18:0_22:6)	GP	PE-O	LMGP02020104	5.70509852	3.3971907189999997	4.779843818	5.389231292000001	3.718382475	3.139950015	3.696843289	3.663725028	3.257807115	5.482539196	6.502709892	4.624723792	0.20932061535742671	0.7923584992071168	0.9221727620912428	1.0420460857150171	0.059419083914158635	insig
LIPID-N-0873	C47H80NO7P	PE(O-20:2_22:6)	GP	PE-O	-	2.100284057	2.020486608	1.960729884	1.891130253	1.9874113230000001	2.6259701019999997	1.79051928	2.078459391	1.425290613	2.603014262	2.076063053	2.7294938460000004	0.10549665335327152	0.9340814826344606	0.974872383611319	1.009282385547773	0.013329880323057526	insig
LIPID-N-0871	C45H76NO7P	PE(O-18:2_22:6)	GP	PE-O	-	228.20394079	221.857353084	246.67246925799998	233.20673590200002	202.404563279	185.967277658	145.201314714	213.13015788	211.94256516599998	346.115083136	227.337483044	256.62683004400003	0.31754534451567323	0.6480476886306057	0.8469697331540317	1.0622319093325068	0.08709877359845844	insig
LIPID-N-0868	C43H72NO7P	PE(O-16:2_22:6)	GP	PE-O	-	1.63579816	1.673834494	1.861338046	1.303214112	1.92330128	0.510241877	1.6212662130000002	1.9903890780000002	1.7862408330000001	2.803246128	2.204744647	2.1128640069999998	1.378813481696468	0.05281470621153918	0.33254884910390264	1.4053809175096958	0.4909612146598519	insig
LIPID-N-0863	C46H80NO7P	PE(O-19:1_22:6)	GP	PE-O	-	1.080434587	0.989444177	1.5541269130000002	1.254221101	0.9158577520000001	1.822292419	1.4074728669999998	1.171335165	0.834813073	1.210926048	1.415497536	1.6413235419999999	0.11507562719226916	0.9540654228544218	0.9808812389171727	1.008533096830053	0.012258429363962516	insig
LIPID-N-0861	C45H78NO7P	PE(O-18:2_22:5)	GP	PE-O	-	39.27935087	41.895384087	42.467421447	39.782325536	33.611979513	32.147107294	42.847749925	39.279359675	34.429097922	47.292859845	48.899005787	43.70817388	1.072684818817005	0.1358485542048211	0.4687046566021968	1.1189992739711057	0.16220910026549085	insig
LIPID-N-0859	C45H78NO7P	PE(O-18:1_22:6)	GP	PE-O	-	180.745599121	150.546061021	161.737626364	174.41512180900003	168.517826441	135.50379527799998	165.689843785	172.61781382	173.996516381	224.068993215	180.154231846	170.480014305	1.0871642494637894	0.11558203366800535	0.4369254899098224	1.118935073122378	0.16212632549935344	insig
LIPID-N-0858	C44H76NO7P	PE(O-17:1_22:6)	GP	PE-O	-	20.195039008	13.965128029	14.99913183	16.559637969	16.119096442	14.671790247	11.580472953	13.474757916	12.401879359	24.695263508000004	17.15754589	16.594597137	0.07246533636253119	0.9641694617864879	0.9827386514208943	0.9937280295425762	-0.009077035975697896	insig
LIPID-N-0865	C47H82NO7P	PE(O-20:1_22:6)	GP	PE-O	-	6.119096819	5.79404248	6.794787432000001	6.094730661	6.65828586	4.952897345	5.531902849	4.975972694	5.67339705	6.826953155	5.7391990999999996	5.712894096	0.7119222848112976	0.394401393526263	0.708480832235167	0.9463522215461957	-0.07955085666862363	insig
LIPID-N-0856	C43H74NO7P	PE(O-18:2_20:5)	GP	PE-O	-	37.158871775	28.227386441	29.727195013000003	30.571639328000003	18.866669699000003	30.371540320999998	19.508642897	29.327414287	32.392968475	43.192874011	25.564743376	33.007832557	0.20784905686849392	0.7472118816440441	0.9004823472332901	1.0461412110741914	0.06507760375137694	insig
LIPID-N-0855	C43H74NO7P	PE(O-18:3_20:4)	GP	PE-O	-	2.110381576	2.3374256840000003	1.508948805	1.685359604	1.7126539969999999	1.981158938	1.6212662130000002	2.67733752	2.3878245330000003	3.3658023239999997	2.393477652	3.745119463	1.4877619929601904	0.04848639855547425	0.3192214565183376	1.4282753773949228	0.5142741637510557	up
LIPID-N-0854	C42H72NO7P	PE(O-15:1_22:6)	GP	PE-O	-	4.180373075	3.961738448	4.806950683	3.1747471610000004	2.564401707	3.261436176	3.082187417	3.9015148739999996	3.887156217	7.961600397000001	3.740345004	4.479634418	0.7282390639471308	0.3153919142512767	0.6555578157247081	1.2324771336359401	0.30156088027778516	insig
LIPID-N-0853	C41H70NO7P	PE(O-14:1_22:6)	GP	PE-O	-	1.363165133	1.119191112	1.7890530740000001	1.322811317	1.273042276	1.1774812559999999	1.024426454	1.1449140709999999	1.1198711959999998	2.669758217	1.432655082	2.2670214669999997	0.647424084521332	0.40090937167215096	0.7110708492094977	1.200615741818081	0.26377448903113326	insig
LIPID-N-0852	C41H70NO7P	PE(O-16:2_20:5)	GP	PE-O	-	0.930991298	0.843850289	0.7445352190000001	0.5506814520000001	0.48906804	0.371000046	0.554971896	1.039229695	0.46738425899999997	0.819043682	0.9779801159999999	0.832450283	0.7600748059306447	0.34817822077472893	0.6722410592252684	1.1936155533935169	0.255338239849137	insig
LIPID-N-0845	C47H84NO7P	PE(O-20:1_22:5)	GP	PE-O	-	2.271941888	1.9709648780000002	2.502867179	1.998914879	2.857476187	1.981158938	2.209197917	1.726178138	2.369314266	2.765106725	1.9645390040000001	2.1219320930000003	0.27975811288674546	0.7374790478607318	0.8956497527417184	0.9685602870399449	-0.04608624419343099	insig
LIPID-N-0857	C43H74NO7P	PE(O-16:1_22:6)	GP	PE-O	-	686.631326271	480.36078681099997	637.0113217109999	535.98354848	490.89975528400004	442.95723421900004	310.000352887	590.951801394	503.47928144300005	793.2995844889999	568.772646256	530.483023236	0.0416782814761876	0.9600482387855973	0.9810293937841776	1.0070689736961949	0.01016249625606321	insig
LIPID-P-0644	C45H86NO7P	PE(P-18:0_22:2)	GP	PE-P	LMGP02030060	6.543192639	4.803607868	4.933449385	5.301043871	3.123074936	6.158413867999999	3.3227049319999997	4.808639099	4.451719382	7.542066963	5.945089651	5.232285545	0.07101296769784073	0.9255766168187107	0.9732411121235284	1.0142476785443895	0.020410000442800755	insig
LIPID-P-0643	C43H82NO7P	PE(P-18:1_20:1)	GP	PE-P	LMGP02030054	22.719418884	24.859908761	22.498697745999998	23.516645636999996	20.698385204	21.960959924	15.054614837999999	15.500375119000001	17.214548961	24.981309031	16.299668596	16.594597137	1.8140992369635973	0.017827316027235453	0.20854832146320004	0.7753541265238358	-0.3670727136728228	down
LIPID-P-0642	C41H78NO7P	PE(P-18:1_18:1)	GP	PE-P	-	452.368873778	451.63818306300004	371.364047125	376.26633019400003	397.482264539	415.856475164	292.184240652	304.72328358	333.184818602	448.13798643	393.765678177	319.196622529	1.3923198576242306	0.06041454152326088	0.34210044911937026	0.8483622081802019	-0.23724774003183952	insig
LIPID-P-0641	C40H76NO7P	PE(P-18:1_17:1)	GP	PE-P	-	13.83360172	13.866084568	12.107732923	13.914015335	12.455665433	14.204535780999999	7.5183993629999994	8.807031317	14.715662822	16.209246317999998	11.409768017000001	12.96736279	0.7823268961059358	0.34600535231845764	0.6720332165681621	0.8910924734209464	-0.16635293920841296	insig
LIPID-P-0638	C43H84NO7P	PE(P-16:0_22:1)	GP	PE-P	LMGP02030031	35.442293459	41.796340625999996	28.371851776	38.21454916	38.28285405	39.249375184	19.954045703	22.017578293000003	25.729272103000003	35.755690406999996	26.165257481999998	23.21429982	1.9409856082919925	0.0033094154434388104	0.11106721097980009	0.6904500935281493	-0.5343909561773837	down
LIPID-P-0640	C39H74NO7P	PE(P-16:0_18:2)	GP	PE-P	LMGP02030094	100.97519504	93.001810065	69.12250512199999	90.539085703	84.442084771	84.012353072	57.189720273999995	64.467469243	77.002713632	82.19041368100001	74.120598245	66.46906940699999	1.6882499386683592	0.016082397407491542	0.20302182415328773	0.8072124261769736	-0.3089797115160463	down
LIPID-P-0639	C45H88NO7P	PE(P-18:0_22:1)	GP	PE-P	LMGP02030059	10.299469894	11.092867654	9.216334016	8.88733233	9.341749073999999	9.999245582999999	7.910353832	8.463557096	9.440236527	14.683670194000001	8.921923863	7.961779391	0.250900142149492	0.8332146299089994	0.9343553600573102	0.9752625442520088	-0.03613744494562537	insig
LIPID-P-0637	C41H80NO7P	PE(P-18:0_18:1)	GP	PE-P	LMGP02030004	483.671184241	515.02599823	390.338852453	494.829418615	403.893268806	437.350180622	322.471631452	314.411018029	361.875733537	544.439979259	414.354733245	314.662579595	1.3021659488555084	0.1120737276878243	0.42956392562241286	0.8338072921207272	-0.2622141054942296	insig
LIPID-P-0645	C39H72NO7P	PE(P-16:0_18:3)	GP	PE-P	LMGP02030019	8.451623825	12.479476110999999	8.005560724	10.484504513	7.931328136	9.232948258	6.761214592999999	6.570045362999999	10.550852589	12.872048545999998	6.511288665	6.628770769	0.7692475154414067	0.4242507777243384	0.7246113999632261	0.881750131187414	-0.18155820959062127	insig
LIPID-P-0636	C39H76NO7P	PE(P-16:0_18:1)	GP	PE-P	LMGP02030095	1454.0428085729998	1683.738840368	1409.556967191	1489.3875570179998	1227.249388209	1439.1437567470002	944.25394845	1100.878914668	1129.126329706	1697.20343797	1286.815941756	979.3532736669999	1.3970416932245484	0.0774803939505514	0.37478138645703385	0.8201234046473252	-0.28608708530604404	insig
LIPID-P-1335	C45H86NO7P	PE(P-16:0_24:2)	GP	PE-P	-	1.2016048209999999	1.4658432259999998	0.863805423	1.685359604	1.9874113230000001	1.224206702	0.0	1.277019541	0.990299322	1.420692765	1.312552261	0.9340128440000001	1.0681046839274762	0.1531679798219808	0.49851640696133015	0.7041307557055634	-0.5060847354966593	insig
LIPID-P-0649	C43H80NO7P	PE(P-18:0_20:3)	GP	PE-P	LMGP02030055	114.101970395	120.833022662	110.23458333200001	118.563088421	98.912637259	122.42067021700001	89.080561174	96.877344491	100.88095896600001	157.325037789	116.671312053	94.30809302	0.4225479004492305	0.6644979081507447	0.853734007110574	0.956321484348214	-0.06443240773968084	insig
LIPID-P-0650	C45H84NO7P	PE(P-18:0_22:3)	GP	PE-P	-	11.81409782	14.163214950999999	11.565595627999999	13.914015335	12.638836983	12.896223275	10.155183974	14.355461047	12.95718739	18.592959010999998	15.356003572	12.96736279	0.6834065312392392	0.3540108598963547	0.6803337195773521	1.0960122522984743	0.13226392624683964	insig
LIPID-P-1340	C41H76NO7P	PE(P-16:0_20:3)	GP	PE-P	LMGP02030027	87.646469295	105.97650348200001	89.45265368700001	85.051868388	82.976712367	93.357442402	62.178231700000005	74.68362557100001	72.83790340000002	96.301992829	85.78772945	59.395962431	1.472244232060781	0.04708143350122268	0.31601976828137757	0.8286817734455133	-0.27110990391691775	down
LIPID-P-1338	C47H90NO7P	PE(P-24:1_18:1)	GP	PE-P	-	2.786915383	2.505799568	3.469678688	1.891130253	2.573560284	2.354962511	2.0933931880000003	1.426739073	0.9810441879999999	1.5160412730000001	1.6985970430000001	1.233259678	1.908369187949769	0.002280392375659653	0.0869204011796691	0.5743195757760214	-0.8000743578305487	down
LIPID-P-1336	C45H86NO7P	PE(P-18:1_22:1)	GP	PE-P	-	7.896260252	7.42825959	7.562815266	7.025597884	8.151133996	6.756499585	4.970695313999999	6.878291459	5.145854421	6.703000095	4.726903893	5.712894096	1.9551240154052618	0.003290021128005237	0.11106721097980009	0.7616512214855531	-0.3927975909023105	down
LIPID-P-0635	C38H74NO7P	PE(P-16:0_17:1)	GP	PE-P	LMGP02030016	30.393533707	44.767644462	33.70286851	34.589066291	32.879293311	34.203026946	23.606348711	23.60284393	26.747336826999998	41.762646395	30.883582601999997	26.025406439	1.2936525367309115	0.10191393369129971	0.41067825997516005	0.8199482731150141	-0.2863951954911717	insig
LIPID-P-1331	C41H78NO7P	PE(P-18:0_18:2)	GP	PE-P	LMGP02030046	51.49734947	61.406945943000004	53.490879781000004	52.716480637	49.364732853999996	49.62242434	38.037399621999995	48.879023811	46.368220588999996	52.632376279	42.722289266	39.62753524	1.697632898029116	0.018189588572850527	0.20857394896868606	0.8433443754658599	-0.24580622608748476	down
LIPID-P-0664	C45H76NO7P	PE(P-18:1_22:6)	GP	PE-P	LMGP02030006	1080.434586926	1000.3389581010001	948.740266379	1058.249053671	813.281684127	927.032861489	789.2537720060001	951.159382274	899.599010225	1601.854930218	1149.555574635	856.9341144589999	0.3338206725672477	0.6066219227038776	0.8266468407860689	1.0721128673330413	0.10045679438726877	insig
LIPID-P-0663	C47H82NO7P	PE(P-20:0_22:6)	GP	PE-P	LMGP02030092	35.846194239	38.428862945	28.823632855	32.139415704	28.483176099	36.165495705	26.189684985	32.497945561	31.745109105999997	48.532390445	36.030846369	31.647619676999998	0.19095905675592062	0.7580938365890058	0.901587829858662	1.0338032294027617	0.047961614105953045	insig
LIPID-P-0662	C45H78NO7P	PE(P-18:0_22:6)	GP	PE-P	LMGP02030005	1019.849469902	1059.76503482	881.876666653	1028.853246624	872.8124380319999	943.854022282	700.173210832	820.815318777	920.88581808	1430.227616266	969.401342789	1033.7617888710001	0.0023610683366780474	0.9189393099107379	0.9726619157209042	1.0117537608818514	0.01685821179015066	insig
LIPID-P-0648	C42H78NO7P	PE(P-17:0_20:3)	GP	PE-P	-	10.501420284	13.568954184	12.017376707	11.954294866	11.631393455	11.401008982	8.409204975	10.83264852	11.75401999	18.497610504	13.039734875999999	10.337617889	0.09360177510564827	0.8460972522382327	0.939652799902993	1.02527474098594	0.036010557873424776	insig
LIPID-P-0634	C37H72NO7P	PE(P-16:0_16:1)	GP	PE-P	-	356.44243849	334.76689885	317.150317618	371.36702902	272.009752461	326.1436176	156.781787667	205.203829694	177.69856992099997	333.719777129	215.32720092	196.77746332	1.9757601824903752	0.004273017796754731	0.12781896713770674	0.6499426626128726	-0.6216156444581454	down
LIPID-P-1345	C43H80NO7P	PE(P-16:0_22:3)	GP	PE-P	-	64.826075216	71.41033552399999	65.32754405600001	71.823755217	55.317808245	63.920411013999995	39.819010845	58.56675826	59.23285664	85.718308468	71.118027714	51.778770302	0.5295280986854066	0.5471358307764659	0.7955427337919666	0.9327803003435461	-0.10039077472028932	insig
LIPID-P-1390	C45H78NO7P	PE(P-18:1_22:5)	GP	PE-P	-	113.092218445	159.459972529	149.087756145	133.26099194399998	121.809081069	147.652411406	114.913923915	147.958126131	151.784195141	205.952776742	145.839140066	126.95320214200001	0.5293941862854968	0.45678532608444733	0.7411988310049523	1.0837482761922996	0.11602969870127537	insig
LIPID-P-1389	C44H76NO7P	PE(P-17:0_22:6)	GP	PE-P	-	78.760652131	62.397380555	77.164208332	73.783475686	62.461498713000005	68.686406572	68.859273788	79.879774048	75.706994893	84.955520406	79.868376118	63.476601071000005	0.8063059874263698	0.2873843722859073	0.6316947224687036	1.06968143165888	0.0971812027976273	insig
LIPID-P-1388	C43H74NO7P	PE(P-18:2_20:4)	GP	PE-P	-	4.695346569	5.328538212	4.716594467	3.91944094	4.020615533	3.999698233	3.0198310239999997	3.9191289360000003	3.5354611310000004	6.293001512000001	5.275945361000001	4.996515313	0.0893236460700715	0.9163571100317452	0.9716571771114689	1.0134799913531523	0.01931760665332916	insig
LIPID-P-1387	C43H74NO7P	PE(P-18:1_20:5)	GP	PE-P	-	97.03716243299999	86.96015893200001	98.48827527200001	86.619644763	84.53367054600001	86.628978085	75.273074192	87.98224286	99.029932196	171.627313952	89.219238628	87.597709478	0.5303806931238199	0.453296124559595	0.7398997240735501	1.1304197835465606	0.176858619700589	insig
LIPID-P-1386	C41H70NO7P	PE(P-14:0_22:6)	GP	PE-P	-	22.517468494000003	24.364691455	16.625543716	14.795889547	14.653724038	16.821160793	12.11495632	24.043195496	18.047511008	40.71381281	17.843847726	18.680256887	0.5434105082086977	0.440306108008908	0.7289093210672686	1.1973529109732586	0.2598484387229825	insig
LIPID-P-1383	C47H84NO7P	PE(P-18:1_24:4)	GP	PE-P	-	23.123319664	27.435038751999997	23.402259904	21.948869261	19.324598576	20.278843845	17.994273357	21.841437666999997	21.379359194	36.709175484	28.910464825	23.304980679	0.5625031807262226	0.4427980729990665	0.7296309423740813	1.1079362774001278	0.14787490763032757	insig
LIPID-P-1382	C47H84NO7P	PE(P-18:0_24:5)	GP	PE-P	-	358.461942391	375.374717941	291.850577181	359.60870620099996	304.980631548	319.60205507	280.6037677	328.502268137	333.184818602	427.161314725	379.181764171	300.153642207	0.11208177257116815	0.8086211936816126	0.9277998773157502	1.0193588531281477	0.027662024506557224	insig
LIPID-P-1381	C47H84NO7P	PE(P-22:1_20:4)	GP	PE-P	-	5.725293559	5.4473903660000005	5.0147699789999995	4.556350092	3.974822645	4.223980377	2.966382687	4.368287533	5.062558216	5.596957405	4.263650154	4.107842898	0.71205318110505	0.3765111426517692	0.6984181381539949	0.9109642015524947	-0.13453373378808622	insig
LIPID-P-1377	C45H80NO7P	PE(P-18:1_22:4)	GP	PE-P	-	68.057281457	57.445207495	53.039098701	60.653348539	53.48609274	57.378848483	58.43684813	62.97027391899999	68.673093167	116.325179456	77.46631969399999	64.383409658	1.1478926292886136	0.12227568858543658	0.44333081975430044	1.2805098582965804	0.3567183598942571	insig
LIPID-P-1376	C45H80NO7P	PE(P-16:0_24:5)	GP	PE-P	-	1151.117223454	1168.712842138	1066.2033469780001	1038.6518489730001	952.4920624910001	990.57946893	796.3802168999999	877.180319208	921.811331465	1449.297317817	1046.610299295	924.9447584630001	0.5073404703227881	0.5838282201048746	0.812703550506842	0.944794915816442	-0.08192689364312784	insig
LIPID-P-1375	C43H76NO7P	PE(P-18:0_20:5)	GP	PE-P	LMGP02030056	187.81386277400003	183.230403217	153.60556693700002	170.49568086899998	149.28481364	184.09825979200002	130.94842492700002	162.930079371	178.624083306	238.371269378	215.32720092	166.85277995799999	0.4719204114173415	0.5522949775125318	0.7982750935475249	1.0627354955731858	0.08778256892069379	insig
LIPID-P-1374	C43H76NO7P	PE(P-16:0_22:5)	GP	PE-P	-	1413.652730557	1436.130187373	1255.951400254	1371.804328832	1108.187880398	1439.1437567470002	1024.426453507	1268.212509698	1110.616062006	2069.062618199	1321.1310335360001	1269.53202142	0.049466419926090036	0.9698189306826202	0.9853533107221929	1.0047490380349475	0.006835196134777	insig
LIPID-P-1373	C41H72NO7P	PE(P-16:1_20:4)	GP	PE-P	-	16.862857572	18.025909937999998	13.282363729000002	17.441512181	10.440778377	15.419397394	10.333345096	9.687734449	13.882700775	19.92783812	14.669701735999999	15.234384257	0.5953423309694399	0.5192034622269195	0.7812854878193666	0.9154162424813375	-0.12750020458808475	insig
LIPID-P-1367	C45H82NO7P	PE(P-18:1_22:3)	GP	PE-P	-	7.027873575	9.319989699	6.243614515	9.779005144	6.383528534	7.307859856	7.509491307	7.970363342000001	8.699825818999999	11.346472422	8.664560674	6.4746133089999995	0.4661918736924785	0.41968202853610126	0.7236622446938287	1.0999406975396018	0.1374257440482862	insig
LIPID-P-1366	C45H82NO7P	PE(P-16:0_24:4)	GP	PE-P	-	195.891878377	202.048660844	165.351874997	193.03246627099998	159.359248917	170.080625797	151.43695399700002	163.81078250299998	153.635221911	246.952635075	200.743286914	171.386822892	0.07161815558831634	0.9830892295093161	0.9902860759918147	1.002027094799728	0.002921519515862444	insig
LIPID-P-1362	C44H80NO7P	PE(P-19:0_20:4)	GP	PE-P	-	6.785533107000001	5.962416364	4.73466571	5.898758614	6.127088364	4.588438861	4.516384452	5.381096135	5.164364688	8.934155176	6.682864124	5.740098354	0.3403459595093251	0.6114313202161366	0.8294390996000967	1.0681018461952883	0.09504921818224372	insig
LIPID-P-1361	C44H80NO7P	PE(P-17:0_22:4)	GP	PE-P	-	13.83360172	15.351736485999998	14.547350751	15.579777735	12.547251207999999	13.550379527999999	14.787373155	17.966343887	17.029446284000002	27.937112771	22.133234198	17.229363148	1.51249806578218	0.04166913860304494	0.2955501789576796	1.3708317513827906	0.45505151324634374	up
LIPID-P-0661	C43H74NO7P	PE(P-16:0_22:6)	GP	PE-P	LMGP02030001	4321.738347703	3882.503678966	3072.11133875	3174.747161012	3168.8678232859997	4167.909840968	2342.818758889	3302.636744005	3609.502201519	4824.634492206	3517.2969074659995	3736.051377322	0.13423715904968983	0.8530481677797814	0.9443236354505062	0.9791196873189562	-0.03044286963716816	insig
LIPID-P-1357	C43H78NO7P	PE(P-18:1_20:3)	GP	PE-P	-	14.540428085999999	19.511561856	15.45091291	16.559637969	16.668611094	19.624687592	13.540245299	17.349851695	11.939122667000001	23.551081415	18.272786373	20.584554919000002	0.17138569600553236	0.8132496556123472	0.9286568681515267	1.02815474793505	0.04005742141565891	insig
LIPID-P-1355	C43H78NO7P	PE(P-16:0_22:4)	GP	PE-P	LMGP02030033	516.992998604	568.509467277	534.9087978059999	590.855721633	520.20720336	520.521475654	497.960336965	494.07445690300005	483.11798697300003	790.439129257	591.935333208	535.923874757	0.25760051524283833	0.6512310884280272	0.8469697331540317	1.0434980449944635	0.06142789759460043	insig
LIPID-P-1352	C39H70NO7P	PE(P-14:0_20:4)	GP	PE-P	-	17.771634327	20.898170312999998	16.083406421	18.127414345	15.38641024	18.222924193	13.273003615	16.38107825	15.363522191	30.797568004000002	20.846418256	17.773448300000002	0.30701108009863537	0.6390685573935688	0.8398945565147901	1.0746087123050099	0.10381143974084353	insig
LIPID-P-1349	C47H88NO7P	PE(P-18:0_24:3)	GP	PE-P	-	3.423059112	5.348346905	4.888271277	4.801315151	4.6708745369999995	5.560328151	4.908338921	4.729375817	3.7760946110000004	8.23811107	4.855585487	3.690710948	0.15840444072984358	0.7456880581574992	0.9000585684427358	1.0524888986018317	0.07380501617380904	insig
LIPID-P-1346	C45H84NO7P	PE(P-20:0_20:3)	GP	PE-P	LMGP02030084	1.7670659130000002	1.7431649169999999	1.292093887	2.116498107	2.124789986	1.4297986669999998	0.848937748	2.025617203	1.092105794	1.84976105	1.9988540959999999	1.36021288	0.6563197683878552	0.40541670028210575	0.7130899127445766	0.876074504582362	-0.19087452777688735	insig
LIPID-P-1343	C43H80NO7P	PE(P-16:1_22:2)	GP	PE-P	-	42.914457892	40.112601785	34.516074453	39.88031156	31.230749356999997	39.623178757	32.336243706	38.486726857	34.058892568000005	47.00681432100001	44.438043855	37.179152056	0.19970996805920738	0.7732402418251203	0.9093833955139876	1.0229041515235286	0.03267096756607378	insig
LIPID-P-0660	C45H80NO7P	PE(P-18:0_22:5)	GP	PE-P	-	392.793508705	417.963406256	374.978295759	386.06493254300005	366.34310095800004	412.11843943199995	310.000352887	373.418127856	403.52383586199994	647.41636763	484.700671395	307.408110901	0.37284398596203006	0.6041795824555782	0.8266468407860689	1.0749728356223398	0.10430020362115776	insig
LIPID-P-1391	C45H78NO7P	PE(P-16:0_24:6)	GP	PE-P	-	79.669428886	91.912331992	68.399655395	78.584790837	67.773473677	75.508321783	57.546042519	64.37939893	63.397666873	92.86944655	72.662206844	68.917452591	0.9082741327680018	0.2873509173197663	0.6316947224687036	0.9088968924216083	-0.13781145418541946	insig
LIPID-P-1321	C42H82NO7P	PE(P-18:0_19:1)	GP	PE-P	LMGP02030051	2.383014603	2.882164721	1.960729884	2.0871023	2.8941104980000003	2.261511618	1.9597723459999998	1.779020326	2.795050423	3.4802205330000002	3.1913035360000004	1.985910805	0.27124811056219084	0.7293482128551689	0.891892687274325	1.0499455832374733	0.07031455757917396	insig
LIPID-P-1396	C43H72NO7P	PE(P-18:2_20:5)	GP	PE-P	-	2.292136927	1.3469910719999998	1.906516154	2.12629671	2.445340199	1.336347774	0.533592561	1.365089854	1.360504676	2.879524934	2.06748428	1.9133661180000001	0.440543059575325	0.5721994076482092	0.8058816631770069	0.8835245639524406	-0.17865784941467575	insig
LIPID-P-1309	C37H74NO7P	PE(P-16:0_16:0)	GP	PE-P	LMGP02030013	29.383781756999998	30.802516433	25.480452868	29.101848976	24.178644663000004	27.194209949	19.954045703	23.778984556999998	22.027218563	33.467326221	28.05258753	20.221831484000003	0.9997759083882881	0.23282842191517147	0.5754492132062934	0.8878096942890299	-0.17167763287185583	insig
LIPID-P-1314	C37H72NO7P	PE(P-18:1_14:0)	GP	PE-P	-	10.400445089	10.201476503	9.397046448	9.632026109	8.874661621	9.718892902999999	8.106331067000001	8.895101631000001	11.013609282000001	11.632517945999998	9.093499322000001	9.158766726	0.12970981710280544	0.930849615323092	0.9745376976224722	0.9944229245842042	-0.008068539443542909	insig
LIPID-P-1315	C37H72NO7P	PE(P-14:0_18:1)	GP	PE-P	-	21.406741348	20.601039929000002	14.728063183	19.205260604	16.577025318	15.325946499999999	13.896567543	14.619671987	16.289035576	22.88364186	22.991111493000002	15.959831126	0.11684395050462827	0.9234045848679461	0.9728979393401943	0.9888337187185753	-0.016200155651278844	insig
LIPID-P-1316	C38H74NO7P	PE(P-15:0_18:1)	GP	PE-P	-	16.963832767	18.422083782999998	17.890530737	14.89387557	12.822008534	15.699750074	11.669553514	12.946336037	13.419944082999999	19.737141104000003	13.382885794000002	14.871660822	0.9417664753059087	0.24684513797505397	0.5969400876162992	0.8897059619627666	-0.1685994748851122	insig
LIPID-P-1392	C47H82NO7P	PE(P-18:0_24:6)	GP	PE-P	-	32.009136828	33.674776807	32.528237704	31.159555469	29.399033852	34.576830519	25.387959935	33.642859632	32.855725168	48.34169343	37.832388688	29.38059821	0.5098758238374039	0.5088865307587862	0.7707253636547017	1.0728928416222627	0.10150598981269593	insig
LIPID-P-0651	C40H72NO7P	PE(P-15:0_20:4)	GP	PE-P	-	27.465253050999998	29.812081821	23.131191255999997	27.926016694	25.552431291999998	28.876326028	25.298879374000002	30.560398670999998	30.634493044000003	43.574268042	39.805506465	29.108555634000002	1.285552077400938	0.09102730615130804	0.3915246015707066	1.2225243716267826	0.2898632263019435	insig
LIPID-P-0652	C41H74NO7P	PE(P-16:0_20:4)	GP	PE-P	LMGP02030093	2827.305461114	3020.8255665429997	2240.834152971	2459.44918955	2427.0230438470003	2476.4486723239997	1808.335391842	2043.231265625	2119.425651661	3003.47799416	2616.5257482370002	2049.387406007	1.019036644289132	0.19918331735114123	0.5473027166850563	0.8827649505896	-0.17989874507770637	insig
LIPID-P-1317	C40H78NO7P	PE(P-17:0_18:1)	GP	PE-P	-	50.184671935	60.614598253000004	42.557777663	44.485654663999995	39.656640679	50.556933273	38.037399621999995	43.154453455	39.426870201	65.695121841	47.269038927	37.269832915	0.4854347923910041	0.6049316161778626	0.8266468407860689	0.9402770885015906	-0.08884213033119946	insig
LIPID-P-1405	C45H74NO7P	PE(P-18:2_22:6)	GP	PE-P	-	6.0282191439999995	7.794720396000001	4.273849009	5.702786567	4.899838975	4.784685737	3.500866054	3.857479717	4.3961885789999995	7.179742634	3.9633931010000003	5.150672773	0.9817921608220607	0.2573310076087963	0.6083977087108311	0.8376615468857692	-0.25556064721657534	insig
LIPID-P-1322	C43H84NO7P	PE(P-20:0_18:1)	GP	PE-P	LMGP02030074	21.406741348	21.591474541	19.878367486	23.908589731	19.141427025	23.082370644	14.252889788	14.971953239000001	15.178419514000002	25.648748585	18.015423185	14.871660822	1.4982540149265184	0.060812526825586674	0.34294277422953795	0.7979219934444128	-0.32568038248959374	insig
LIPID-P-1323	C43H84NO7P	PE(P-18:0_20:1)	GP	PE-P	LMGP02030053	35.543268654	42.19251447	35.781061475	35.372954479	33.795151063	39.810080544	30.020149116	32.057593995	30.541941705	40.427767286	32.685124920999996	29.924683362	1.425949842410062	0.05920827069307698	0.34210044911937026	0.8793781136712402	-0.18544446828505257	insig
LIPID-P-1324	C43H84NO7P	PE(P-18:1_20:0)	GP	PE-P	-	1.82765103	1.9115388009999998	1.761946209	1.479588955	1.300518008	1.5232495609999999	1.781611223	1.0832648520000001	1.665924093	2.660223366	1.6128093140000002	1.20605542	0.002697629039616033	0.8939320074794812	0.9626457561155604	1.0209491416979772	0.029911000547140118	insig
LIPID-P-1329	C39H74NO7P	PE(P-18:1_16:1)	GP	PE-P	-	117.131226246	124.79476111	99.39183743	104.84504513200001	87.006486478	87.376585231	54.962706245	64.467469243	72.560249384	109.650783914	74.635324622	59.123919855	1.7610514527316463	0.013627385022480475	0.19133961011156259	0.701640964924257	-0.5111951136842704	down
LIPID-P-0659	C44H78NO7P	PE(P-17:0_22:5)	GP	PE-P	-	45.135912183	30.60442951	39.395310109	37.234688925	40.02298378	46.351643073999995	25.03163769	37.782164351	39.889626894	69.795107674	43.923317479	44.796344184	0.45100873377719575	0.5803063889566245	0.8098393419922061	1.0941306990413333	0.1297850851105538	insig
LIPID-P-0658	C43H76NO7P	PE(P-18:1_20:4)	GP	PE-P	-	410.969043812	527.901648186	413.83146857300005	473.272493447	402.977411054	456.974868214	383.04641305	485.267425586	406.30037601699996	567.323621119	441.806806669	463.37918781800005	0.13586772875333572	0.7650926260676728	0.9044141173785328	1.0227842746630977	0.032501884386010656	insig
LIPID-P-0657	C41H72NO7P	PE(P-16:0_20:5)	GP	PE-P	LMGP02030028	333.218143631	389.240802509	346.967868847	405.66213724	366.34310095800004	332.685180131	266.350877912	293.274142868	401.67280909199997	527.2772478640001	315.698844377	351.841731651	0.17085144101078026	0.9435455579009122	0.9769139862089203	0.9917200511195324	-0.011995169699794292	insig
LIPID-P-0655	C45H82NO7P	PE(P-18:0_22:4)	GP	PE-P	LMGP02030061	91.58450190100001	109.93824193	100.295399589	104.84504513200001	97.99677950600001	90.46046471	84.893774799	99.51945388600001	133.273927441	190.697015502	126.965839587	116.97830768799999	1.1017305426530888	0.14222538241074942	0.4808406049071037	1.2641614662830531	0.3381807449458145	insig
LIPID-P-0654	C43H78NO7P	PE(P-18:0_20:4)	GP	PE-P	LMGP02030003	973.4008801839999	990.4346119810001	766.2207103710001	915.189459378	856.326998489	877.503888042	768.765242936	924.738288322	934.768518855	1334.879108515	977.9801157339999	718.1924006889999	0.28689077011844394	0.6389561865838611	0.8398945565147901	1.0520994866092797	0.0732711324358994	insig
LIPID-P-0653	C42H76NO7P	PE(P-17:0_20:4)	GP	PE-P	-	76.034321865	78.24433434699999	64.60469433	74.567363874	72.627519765	66.06978156	53.359256144	65.348172375	89.682247007	105.836843604	64.340797088	82.51958139199999	0.3696939400471382	0.5796967689746654	0.8098099026488726	1.0669652082501844	0.0935131333288997	insig
LIPID-P-1330	C41H78NO7P	PE(P-16:0_20:2)	GP	PE-P	LMGP02030026	35.947169434	46.451383301999996	36.774979849	40.076283607	36.542724321	40.183884117	26.189684985	29.415484600000003	29.61642832	48.246344922	36.459785016	30.468768514	1.1865280051939506	0.14595220352783733	0.4922309609174122	0.8492225300523657	-0.23578544813341906	insig
LIPID-P-1401	C47H80NO7P	PE(P-20:1_22:6)	GP	PE-P	-	11.006296259	10.795737270999998	10.571677253999999	9.279276423999999	8.746441535	12.055165235	7.990526337	10.480367268	10.643403928	17.830170949	8.664560674	10.700341323	0.2651298642737678	0.6860422647805975	0.8660794360677642	1.061721264289347	0.08640506236718924	insig
LIPID-P-1403	C49H84NO7P	PE(P-22:1_22:6)	GP	PE-P	-	4.67515153	3.585373295	3.13536069	4.605343104	3.370356529	3.102569657	2.7793135089999996	2.642109395	2.93387743	5.730445316	3.75750255	3.065013023	0.47123373076369646	0.6523745944973127	0.8476557526235149	0.9303246953851352	-0.10419377149763	insig
LIPID-N-0436	C38H73O10P	PG(16:0_16:1)	GP	PG	LMGP04010910	6.8663132629999994	8.596972432000001	7.680278347000001	7.309757352	7.345179174	6.578942887999999	5.932765374	6.200150047	6.052857538	9.096247639	8.287094665	6.637838855	0.48724251079785447	0.5732092108917162	0.8064783989642141	0.9510902573702329	-0.07234583720670709	insig
LIPID-N-0468	C48H77O10P	PG(20:3_22:6)	GP	PG	LMGP04010619	0.90069874	1.2479476109999998	1.113188579	0.803485393	1.556958179	0.7644283070000001	2.013220683	1.8670906390000002	1.203167401	1.802086796	1.5373161119999998	2.2307491230000003	1.8449053706171785	0.004465637468958445	0.12801494077680875	1.6680945395813611	0.7382010561207715	up
LIPID-N-0467	C48H79O10P	PG(20:2_22:6)	GP	PG	LMGP04010588	2.24164933	1.9471944469999998	2.5119028009999997	2.351664564	2.289644381	1.887708045	2.440807376	2.923934397	2.924622297	4.519519267	3.534454453	2.974332164	1.725061718041205	0.017050610563387917	0.2058038608352787	1.460167436455581	0.5461338114983415	up
LIPID-N-0466	C46H75O10P	PG(18:2_22:6)	GP	PG	LMGP04010045	0.64220224	0.91912332	0.860191175	0.6094730660000001	1.025760683	0.7532142	1.298794582	1.28230376	0.8792377159999999	1.310088497	1.130682274	1.88616186	1.7808317808122596	0.012572809544017731	0.18973519226415125	1.6189866663478396	0.6950911039400082	up
LIPID-N-0437	C38H73O10P	PG(18:1_14:0)	GP	PG	LMGP04010882	4.220763153	4.100399294	5.421372951	5.879161409	4.8540460880000005	3.6632750169999997	3.67011912	4.9495515999999995	4.9052209410000005	7.666020023	6.313976887999999	5.241353631	0.7982341043182262	0.2759435918389544	0.6196476750252053	1.1637308133996827	0.21875738205576514	insig
LIPID-N-0438	C40H77O10P	PG(16:0_18:1)	GP	PG	LMGP04010002	128.440448091	150.149887176	146.196357238	127.185858487	142.507466273	114.01008982	127.20704135700001	129.815641618	138.27169972	179.255194572	152.702158422	156.333800352	0.8880846036332564	0.23335803849499398	0.5754492132062934	1.092883547118165	0.128139681937728	insig
LIPID-N-0439	C41H79O10P	PG(17:0_18:1)	GP	PG	LMGP04010893	14.035552111	13.925510644000001	11.330669467	12.424627778	9.964532346	9.158187543	11.901162973	14.408303235	10.199157503	21.930156783	21.618507820999998	14.817252307	1.2104587462910044	0.1097542670718744	0.42541372250957515	1.3392966251207938	0.42147552167612184	insig
LIPID-N-1116	C42H83O10P	PG(17:0_19:0)	GP	PG	LMGP04010237	7.653919784	6.517059747	7.571850887999999	6.780632825	7.4001306389999995	6.354660743999999	6.431616517	5.88309692	6.608165569	10.011593314	7.103223998	8.524000715	0.3962802164228939	0.5918784156214407	0.818517286326736	1.0540098550932548	0.07588835637521935	insig
LIPID-N-0440	C42H81O10P	PG(18:0_18:1)	GP	PG	LMGP04010037	300.90608121900004	279.302560579	278.297144804	272.401145297	274.757325718	259.79348336099997	260.11523863	292.393439736	323.929684752	371.859180229	301.972807665	310.128536661	1.2817726004927068	0.0881011879252205	0.3867637432705295	1.1170495905711337	0.15969323459737245	insig
LIPID-N-0444	C40H75O10P	PG(18:2_16:0)	GP	PG	LMGP04010877	6.563387678	5.7247120570000005	4.337098361000001	5.722383772000001	4.872363243	5.065038417	5.18448866	5.4251312910000005	5.923285664	7.265556291	5.576202414	6.928017603	0.9219249632585118	0.1873805708449046	0.5361711585514239	1.1244448023805105	0.16921284271961962	insig
LIPID-N-0446	C42H79O10P	PG(18:1_18:1)	GP	PG	LMGP04010033	42.712507502	44.866687923	40.479584699	42.231976123	42.770557036999996	37.100004638	36.43394952	39.191289362	43.684231772	55.016088972	46.496949361999995	48.151535955	0.7427438164550838	0.3213240674617969	0.6601331626403063	1.0752023821159502	0.1046082395305211	insig
LIPID-N-0447	C42H79O10P	PG(18:0_18:2)	GP	PG	LMGP04010982	13.672041408	13.628380260999998	12.48722903	11.170406677999999	11.64971061	12.690631309	11.259782932	17.244167319000002	13.123779799000001	16.991104081	18.530149560999998	15.016750195999998	1.5259887439543853	0.055771749144992916	0.3410752303267123	1.2240065492719714	0.2916112774561499	insig
LIPID-N-0449	C44H83O10P	PG(20:1_18:1)	GP	PG	LMGP04010540	6.078706741	3.5061385260000004	2.602259016	5.17366204	7.0521046929999995	5.270630382	5.629891466	3.698953153	5.516059775	5.492074046	3.0712007139999997	5.948664329	0.09602973954603568	0.9490194673845876	0.9784256353324212	0.9889953038012554	-0.015964424457804945	insig
LIPID-N-0451	C42H77O10P	PG(18:2_18:1)	GP	PG	LMGP04010350	20.053673735	22.779996076	23.131191255999997	20.381092885999998	21.431071405999997	20.372294738	17.816112235	18.670906393	18.880473054	26.506885155	19.902753232000002	19.949788908	0.6331413537092174	0.46922298839065746	0.7480322049564967	0.9498834553695743	-0.0741775800487103	insig
LIPID-N-0454	C42H75O10P	PG(16:0_20:4)	GP	PG	LMGP04010036	3.271596319	4.0409732169999995	3.3973937160000003	5.134467631000001	4.835728933	3.3829223369999997	3.295980763	5.742184419	5.201385224	5.473004345	4.478119477	3.953685438	0.8819223851284351	0.2117999587916507	0.5597022285655477	1.16960742963225	0.2260243807835957	insig
LIPID-N-0455	C44H79O10P	PG(18:0_20:4)	GP	PG	LMGP04010039	3.2917913580000002	3.842886294	2.548045287	3.194344366	4.231262816	3.420302695	5.558627017	4.667726598	4.42395398	6.140443899	4.872743033	4.5340429339999995	1.9261830359650058	0.0013243688002033112	0.07432650134858784	1.4709960342543642	0.5567933571506802	up
LIPID-N-0457	C42H73O10P	PG(18:2_18:3)	GP	PG	LMGP04010351	0.45640788200000004	0.40013558299999996	0.424674214	0.378226051	0.4725826	0.41492196600000003	0.384828024	0.563650004	0.370205354	0.629300151	0.415212611	0.462472379	0.7424028995837463	0.3403446801256491	0.670824745461856	1.1094330133979289	0.14982256149065906	insig
LIPID-N-0458	C42H73O10P	PG(16:1_20:4)	GP	PG	LMGP04010899	0.597773155	0.5308729520000001	0.585508279	0.419380181	0.785805952	0.334554198	0.595058149	0.597116723	0.346142006	0.608323479	0.6331134429999999	0.856027306	0.5763406677420583	0.5045612188032291	0.7707253636547017	1.11736285965395	0.16009777204537906	insig
LIPID-N-0459	C44H77O10P	PG(18:1_20:4)	GP	PG	LMGP04010879	2.221454291	3.030729913	2.078192964	2.665219839	2.546084552	2.336272332	2.636784611	2.148915641	2.4803758719999998	3.31812807	2.436371516	2.684153417	0.3310663624552939	0.5320028400029526	0.7870664632737008	1.0555704932316086	0.07802292813054862	insig
LIPID-N-0460	C44H75O10P	PG(18:1_20:5)	GP	PG	LMGP04010878	2.100284057	1.612427548	1.6480973769999998	1.275778026	1.388440353	1.351299917	1.799427336	1.972775015	2.036129447	2.70789762	2.007432869	2.0131150630000003	1.6511282052233485	0.01437912905816265	0.19589783746566145	1.3370669536477757	0.41907171021594014	up
LIPID-N-0461	C44H75O10P	PG(16:0_22:6)	GP	PG	LMGP04010041	20.598939788	22.185735308	22.046916665999998	20.381092885999998	20.515213654	19.063982232	21.379334682	21.665297041	22.767629271	29.176643371999997	25.050017	25.390640428	1.5402334086759797	0.03457676505376301	0.2734346477814822	1.1653767951223173	0.22079648927028006	up
LIPID-N-0462	C46H79O10P	PG(18:0_22:6)	GP	PG	LMGP04010581	15.651155230999999	16.877005787999998	17.673675819	14.325556634000002	16.741879714	15.213805427999999	21.913818049	22.898281425	22.582526594	26.316188139	25.393167917	22.307491234	2.2957491717253515	1.8552653893695014e-5	0.008509483919241447	1.4656608743150195	0.5515513302509351	up
LIPID-N-0464	C44H73O10P	PG(16:1_22:6)	GP	PG	LMGP04010898	4.867004401	4.397529677	4.39131209	4.0566213719999995	4.725826002	3.794106268	4.614373069	5.372289104	4.201830768	5.77811957	4.941373216000001	6.674111197999999	1.4306563206815344	0.05961663120476258	0.34210044911937026	1.203934720183727	0.26775716832647956	insig
LIPID-N-0465	C46H77O10P	PG(18:1_22:6)	GP	PG	LMGP04010043	11.369806960999998	14.321684489	13.354648702	13.286904785	13.096765859000001	12.167306307	15.981052675	14.848654800999999	13.475474885999999	20.78597469	17.15754589	15.506426832999999	1.614044703915147	0.020532137592598275	0.22409296473023843	1.2597778554742296	0.33316935669284853	up
LIPID-N-0432	C38H75O10P	PG(16:0_16:0)	GP	PG	LMGP04010986	10.299469894	10.696693809	10.300608606	10.288532466	8.196926884	7.924635751	7.741100766000001	9.335453196	8.311110197	10.869729884000002	10.380315263	10.065575313	0.22832655150660397	0.8173118594801388	0.9309777472224099	0.9826089539071725	-0.025310709351638556	insig
LIPID-N-0442	C40H75O10P	PG(18:1_16:1)	GP	PG	LMGP04010881	35.947169434	37.636515255	28.371851776	29.78775114	32.421364435	27.661464415	27.971296209000002	25.011968941	26.654785488	34.32546279	31.569884438000003	30.831491949	0.8959030393553904	0.2679252152110606	0.6112304232897235	0.9193997828568509	-0.12123576946723486	insig
LIPID-N-1117	C43H85O10P	PG(15:0_22:0)	GP	PG	LMGP04010156	7.855870174	8.319650741	8.168201912	8.505186839	8.077865376	7.719043786	7.981618281	10.004787577	9.329174921	10.202290329	7.9267862010000005	8.759770948	1.3182795251431003	0.06917979578277046	0.35664306156837305	1.1142669516706856	0.15609490926127229	insig
LIPID-N-1158	C42H79O10P	PG(16:0_20:2)	GP	PG	LMGP04010197	9.309912983	9.527980967000001	9.541616393	9.09310298	8.792234423	7.999396466	5.594259242000001	7.309835992999999	7.515168686	9.916244806	8.647403129	8.415183685	1.1988968305199672	0.12131827761215322	0.44293395962888277	0.873468270484423	-0.1951727979802331	insig
LIPID-N-1155	C39H73O10P	PG(16:0_17:2)	GP	PG	LMGP04010195	4.523688738	5.170068675	4.698523224	5.996744637000001	5.092169103	4.560403593	2.422991264	5.231376603	5.108833885	4.767425388	4.907058125	3.24637474	0.9921588403270578	0.20838744712843377	0.5567788878616017	0.8549498608778566	-0.22608828025012598	insig
LIPID-N-1153	C39H73O10P	PG(15:0_18:2)	GP	PG	LMGP04010344	1.395477195	0.8180989890000001	1.1421025679999999	1.136637872	1.32433031	1.130755809	0.99057584	1.2083246970000001	1.7843898059999999	1.1613448240000002	1.9044875940000001	0.0	0.09795439832449201	0.9553024254485629	0.9808812389171727	1.01464144540958	0.020969997047940416	insig
LIPID-N-1152	C38H71O10P	PG(16:0_16:2)	GP	PG	-	25.84964993	29.316864515	46.443094945	33.70719208	34.619423041	41.11839305	20.844851315	25.54039082	26.099477457	42.525434456999996	21.275356904000002	37.541875491	0.9209884324456928	0.22517712749876842	0.5748492160265406	0.8236132829160185	-0.2799609975027472	insig
LIPID-N-1151	C38H71O10P	PG(14:0_18:2)	GP	PG	LMGP04010342	5.270905181	9.310085353	11.186099522000001	7.897673492999999	8.206085461	9.06473665	4.952879201	7.239379743	7.774312434	12.54786362	4.684010028	9.684715706	0.39978893321783937	0.6534290457629027	0.848224874499768	0.9204402015704632	-0.11960409813572714	insig
LIPID-N-1150	C48H93O10P	PG(22:0_20:1)	GP	PG	LMGP04010553	10.440835167000001	11.40980673	12.541442759	11.601545180999999	12.107639487	9.943175047	9.56725227	10.568437581	10.809996337000001	13.348791085	11.907336848	11.516469051	0.08200111011970669	0.9365479621072197	0.974872383611319	0.9952066446862045	-0.006931976959207451	insig
LIPID-N-1149	C48H93O10P	PG(24:0_18:1)	GP	PG	-	29.686707342	29.713038359000002	29.636838797	30.767611375	30.040134279	27.287660841999998	25.120718251	29.063203346999998	26.839888165	35.851038914	29.167828013	28.655151341	0.27827207775501894	0.8042666195450403	0.9277998773157502	0.986257914511431	-0.01996312239185885	insig
LIPID-N-1148	C46H89O10P	PG(22:0_18:1)	GP	PG	LMGP04010946	397.842268457	419.94427548	386.72460381900004	409.58157818	437.780005645	398.100805438	386.60963549699994	399.83922180800005	366.50330046199997	558.742255421	446.09619314199995	393.55492664	0.3595271706595308	0.591717006658876	0.818517286326736	1.0413767717974391	0.058492132479959894	insig
LIPID-N-1147	C46H89O10P	PG(18:0_22:1)	GP	PG	LMGP04010320	7.451969394	7.111320514	6.343006352000001	6.604257982999999	7.2169590889999995	6.392041101	7.536215475	9.370681322000001	9.070031173	11.594378543	8.733190858	9.340128443	1.9244856537657196	0.005079387741295765	0.13566781045729423	1.3532399993454958	0.43641772635074755	up
LIPID-N-1146	C46H89O10P	PG(16:0_24:1)	GP	PG	-	2.03969894	1.885787501	1.761946209	1.7480706590000001	2.088155675	2.149370546	1.7174732190000002	2.501196894	2.57292721	2.4599915	1.9388026859999998	2.4302470119999997	1.365193390519571	0.08088585031908815	0.3748366745305926	1.166846917160159	0.22261530111344918	insig
LIPID-N-1156	C39H73O10P	PG(16:1_17:1)	GP	PG	LMGP04010209	10.137909582	10.181667811	12.758297677	11.268392701	12.052688022	7.307859856	5.932765374	8.859873505	9.625339204	10.774381376	12.404905679	8.669090088999999	0.7227746668825874	0.3210559020371406	0.6601331626403063	0.8832077801063849	-0.1791752141305853	insig
LIPID-N-1145	C45H87O10P	PG(19:0_20:1)	GP	PG	LMGP04010469	2.322429486	1.820418817	2.16854918	1.8029428319999998	1.9965699000000001	1.659687865	1.9597723459999998	2.34267033	1.9620883759999999	2.326503589	2.4706866080000003	1.396485224	0.48528160211820803	0.5631943525669871	0.8039344546728787	1.0584174557933763	0.08190876036005788	insig
LIPID-N-1142	C44H85O10P	PG(18:0_20:1)	GP	PG	LMGP04010539	1.044083517	1.107305896	1.125838449	1.201308648	1.016602105	1.4821311680000002	1.1740817959999998	0.8859873509999999	1.336441328	1.35013487	1.216470004	0.997489445	0.04719711046296471	0.9789309194148919	0.9900015103485865	0.9976115315132856	-0.00344995333557791	insig
LIPID-N-1141	C44H85O10P	PG(22:0_16:1)	GP	PG	LMGP04010222	224.164932988	231.76169920400002	229.50478824799998	227.327574492	225.30100708900002	222.413126043	176.913994493	199.03890777200002	194.35781085099998	228.836418603	181.869986435	183.17533451900002	2.00160475235865	0.007672658520892727	0.1620693080686129	0.855726165153799	-0.2247788909923587	down
LIPID-N-1140	C44H85O10P	PG(16:0_22:1)	GP	PG	LMGP04010199	29.686707342	25.751299911999997	27.468289616999996	26.652198389000002	24.178644663000004	23.362723324	20.48852907	24.13126581	22.952731948	33.944068759000004	30.025705308000003	26.116087298000004	0.0199169541715907	0.967766706533066	0.9847447442587094	1.0035552223563802	0.00512000566684105	insig
LIPID-N-1137	C42H81O10P	PG(16:0_20:1)	GP	PG	LMGP04010534	23.628195639	22.978082998	20.962642075999998	20.185120839	22.530100709000003	22.054410818	18.528756724	19.023187645	20.36129447	26.888279186	19.731177774000003	20.49387406	0.7146690228316928	0.39943703819000576	0.7110708492094977	0.944747898100147	-0.0819986911442452	insig
LIPID-N-1135	C40H77O10P	PG(18:0_16:1)	GP	PG	LMGP04010211	83.607461493	77.055812812	85.115555327	78.584790837	74.733992595	58.500259203	58.080525886000004	80.32012561399999	78.113329694	95.157810736	72.919570033	64.20204794	0.23064614562355226	0.8289725123633336	0.9328591618935711	0.9807593896353112	-0.028028852384682043	insig
LIPID-N-1134	C40H77O10P	PG(19:0_15:1)	GP	PG	LMGP04010178	2.665745149	2.47608653	2.5299740440000003	3.076761138	2.765890412	1.797995187	1.4894269830000002	2.3955125180000003	2.9801531000000003	3.81394031	2.230480966	1.688477588	0.3328493847436551	0.7695736652208482	0.9058454776252243	0.9533411779160554	-0.06893548243004904	insig
LIPID-N-1130	C36H69O10P	PG(14:0_16:1)	GP	PG	LMGP04010203	8.522306461	7.111320514	12.993223839	10.660879355	8.517477097	8.578792005	7.108628782	7.292221931	8.459192339	17.029243484000002	7.309114548999999	8.57840923	0.12897290323266328	0.956258633485962	0.9808812389171727	0.9892311832461255	-0.015620376787629106	insig
LIPID-N-1122	C46H91O10P	PG(18:0_22:0)	GP	PG	LMGP04010847	47.256391279	39.419297557	43.009558741999996	50.364816073	45.243372968	45.977839501000005	47.925341912	57.245703563	50.162825467	76.088109185	53.703118636000006	57.673026116	1.5315159792455426	0.032517850520817244	0.2679315108781109	1.2636727698636228	0.33762292363022794	up
LIPID-N-1121	C46H91O10P	PG(16:0_24:0)	GP	PG	-	9.16854771	11.687128420999999	8.945265369	8.524784043	10.404144067	9.774963439	7.358054352999999	8.190539125	10.236178038	10.145081225	9.556753061	10.917975384000002	0.3187295201002533	0.641079302119063	0.8417224424769377	0.9641012245733449	-0.05274346656151224	insig
LIPID-N-1144	C45H87O10P	PG(22:0_17:1)	GP	PG	LMGP04010273	25.24379876	26.345560679000002	23.854040983	28.415946811999998	25.460845517	23.175821536999997	24.229912639000002	23.426703304	24.988861395	31.465007558000003	27.108922506	26.66017245	0.3537245248021975	0.5393134141857914	0.7928844714064651	1.0353029919446468	0.05005304888904165	insig
LIPID-N-1207	C47H83O10P	PG(21:1_20:4)	GP	PG	-	1.6499346869999998	1.6936431859999999	1.915551776	1.979317674	2.198058606	1.962468759	2.422991264	2.360284393	1.9435781090000002	2.517200605	1.6351141230000001	2.30329381	1.1422512396471398	0.10096107366802355	0.40859540402117767	1.1564603540946121	0.20971580818638216	insig
LIPID-N-1160	C43H81O10P	PG(18:1_19:1)	GP	PG	LMGP04010492	18.660216043	20.402953007	19.336230191	14.012001359000001	26.376703269	20.372294738	22.626462538000002	13.650898542	13.031228461	17.505986023	14.669701735999999	14.164350125	1.19409004881327	0.10481323745829318	0.414443357767656	0.8026880452158976	-0.31708868381096805	insig
LIPID-N-1164	C45H85O10P	PG(18:1_21:1)	GP	PG	-	1.163234247	1.1845597959999998	0.99211125	1.244422498	1.74012973	1.229813756	1.0368977320000001	1.15019829	1.179104052	1.212833019	0.844151258	1.062779664	1.0916678008740566	0.16749196118694462	0.5152163310146805	0.8585823538992297	-0.21997157293284383	insig
LIPID-N-1200	C48H87O10P	PG(22:0_20:4)	GP	PG	LMGP04010644	16.438761752	17.8674404	20.420504780999998	17.323928953	19.782527452	19.250884019	19.597723458	18.670906393	21.657013209000002	26.125491124	23.334262410999997	22.670214668000003	1.6308548123581503	0.024798531810994784	0.24548762425848075	1.1887900594637315	0.24949395737681693	up
LIPID-N-1199	C48H87O10P	PG(22:1_20:3)	GP	PG	LMGP04010616	0.7209628929999999	0.843850289	0.646950505	0.544802291	0.7125373309999999	0.7756424140000001	0.7536215479999999	0.8842259440000001	0.7274535209999999	0.7475323009999999	0.631397689	0.582171113	0.17222842223742946	0.8261817322776845	0.9328591618935711	1.019237051717267	0.027489629093378834	insig
LIPID-N-1198	C47H85O10P	PG(21:0_20:4)	GP	PG	LMGP04010643	1.161214743	1.93927097	1.445699454	1.702997088	1.465372404	1.097113487	1.001265508	1.9903890780000002	1.6233504769999998	1.6266455419999999	1.3485831069999998	1.7392588690000002	0.28765497045552	0.6607158320185295	0.853734007110574	1.0587657667561008	0.082383453809157	insig
LIPID-N-1196	C46H83O10P	PG(20:0_20:4)	GP	PG	LMGP04010638	5.917146429	6.259546747999999	5.891225273	5.428425701	6.099612631	5.382771453999999	5.255753109	5.900710983	5.479039239	7.322765395	5.88503824	5.477123864	0.07909939839287121	0.8708111093021993	0.9532506653936565	1.0097688684303943	0.014025104334269775	insig
LIPID-N-1195	C46H83O10P	PG(18:2_22:2)	GP	PG	LMGP04010364	2.181064213	1.485651918	3.0901825819999997	2.841594681	1.88666697	2.78483662	1.9597723459999998	1.6592447	2.09166025	1.96417926	2.453529062	1.274972873	1.0629947562248403	0.15191498750542712	0.49851640696133015	0.799114288796685	-0.32352624368798666	insig
LIPID-N-1193	C45H81O10P	PG(19:0_20:4)	GP	PG	LMGP04010472	3.2917913580000002	3.3674776810000004	2.999826366	3.3903164130000003	2.839159032	3.102569657	3.224716315	4.227375032	3.887156217	4.653007178	4.907058125	4.49777059	1.9443497518415704	0.006033476796531483	0.15094661949140584	1.3373121770985168	0.41933628202120005	up
LIPID-N-1192	C45H81O10P	PG(18:2_21:2)	GP	PG	-	2.201259252	1.929366624	2.240834153	2.038109289	2.619353172	2.22413126	2.387359039	2.589267207	2.221232124	2.4981309030000003	2.230480966	2.2670214669999997	1.0123948024349914	0.20613693007116285	0.5529130911850294	1.0709600952157914	0.09890472517982973	insig
LIPID-N-1189	C42H75O10P	PG(18:1_18:3)	GP	PG	LMGP04010330	4.947784557	2.693982145	6.433362568	4.84050956	5.0555347930000005	4.822066094	2.993106855	4.28021722	3.739074075	5.5683528529999995	3.5859270910000003	4.334545045	0.8178706832403023	0.26830172650217515	0.6112304232897235	0.8509366566532655	-0.23287635255715514	insig
LIPID-N-1187	C40H71O10P	PG(16:1_18:3)	GP	PG	LMGP04010212	1.100629626	0.784424213	1.239687281	0.921068621	0.642932142	1.080292326	1.4128177	1.45668298	0.918109278	1.212833019	1.238774813	1.0337617890000002	1.3200011369774691	0.07170691707818005	0.3640912099615341	1.2606927460498962	0.3342167072579703	insig
LIPID-N-1185	C48H89O10P	PG(22:0_20:3)	GP	PG	LMGP04010615	5.654610922000001	7.269790052	6.939357377	6.349494322000001	5.55009798	6.672393781	8.818975556	8.137696937000001	7.1449633320000006	9.687408388	9.453807785	8.614681574	2.004672663007494	9.764944272700563e-4	0.06814383702622087	1.3492007071971053	0.432104979671975	up
LIPID-N-1183	C46H85O10P	PG(22:1_18:2)	GP	PG	LMGP04010363	1.7791829369999999	1.7055284019999999	1.637254631	1.66968184	1.868349815	1.8690178659999999	2.031036795	1.676858763	1.664073066	1.443576407	1.705460061	1.4001124580000002	0.7269819455140774	0.34833421164797707	0.6722410592252684	0.942264503122859	-0.08579599918993018	insig
LIPID-N-1181	C45H83O10P	PG(19:0_20:3)	GP	PG	LMGP04010471	1.95689928	2.634556068	2.421546585	3.292330389	2.289644381	2.261511618	3.082187417	2.554039082	2.424845069	2.669758217	3.0712007139999997	2.19447678	0.46785869242150224	0.44116555650108824	0.7289093210672686	1.0767354258535347	0.10666379612109572	insig
LIPID-N-1180	C45H83O10P	PG(21:1_18:2)	GP	PG	-	0.638163233	0.826022466	0.802363197	0.5546008929999999	1.139327044	0.45043330600000003	0.64138004	0.880703132	0.95698084	1.069810257	0.9162129509999999	0.531389832	0.5766608928682747	0.47088463425150895	0.748195446570527	1.132754215013946	0.17983485917476574	insig
LIPID-N-1176	C41H75O10P	PG(17:1_18:2)	GP	PG	LMGP04010260	4.48329866	6.418016286	4.39131209	1.998914879	5.0555347930000005	3.999698233	3.8304641310000003	4.28021722	3.331848186	7.952065546	5.164421313	2.3758384969999997	0.05776970865795795	0.9229361257595948	0.9728979393401943	1.0223207566511243	0.031847917828354236	insig
LIPID-N-1175	C40H73O10P	PG(18:0_16:3)	GP	PG	-	1.038025005	1.232100657	0.542137295	0.730975735	1.166802777	0.955068129	0.921093003	1.305202041	0.934768519	1.3730185119999998	1.056904827	0.651088565	0.44048010492773865	0.54493948007303	0.7955427337919666	1.101845491074646	0.1399219327215538	insig
LIPID-N-1174	C40H73O10P	PG(16:1_18:2)	GP	PG	LMGP04010901	39.784226845999996	35.655646030999996	41.202434425999996	32.335387751	48.540460877	33.829223373000005	28.327618453000003	19.023187645	29.061120289	48.055647907	21.79008328	41.71319499	1.0047994816290515	0.20663658587727712	0.5531749847609597	0.8125047844911981	-0.2995517864233367	insig
LIPID-N-1171	C38H69O10P	PG(16:1_16:2)	GP	PG	-	15.772325465	20.799126852	17.655604575999998	17.539498204	15.148287225	11.737432197999999	11.331047381	12.400300095	14.289926664000001	19.260398566	11.787234025999998	14.273167155	1.1620170917705646	0.1677112778626568	0.5152163310146805	0.844806410115804	-0.2433073134495221	insig
LIPID-N-1168	C48H91O10P	PG(24:0_18:2)	GP	PG	-	2.706135227	2.951495144	2.6384015030000003	2.841594681	2.06983852	3.046499121	3.206900202	3.029618773	2.591437478	3.833010012	2.745207342	2.865515134	0.8988373571079548	0.1750817980171118	0.5223829153808462	1.1241373932333718	0.16881837401331307	insig
LIPID-N-1167	C48H91O10P	PG(18:0_24:2)	GP	PG	-	2.322429486	2.7534082210000004	2.204691667	2.6260254290000002	2.527767397	2.242821439	3.313796876	3.311443775	3.257807115	4.195334341000001	3.2599337189999997	3.02874068	1.973645538372619	0.001135543510531776	0.07432650134858784	1.3876716755623215	0.4726662652726221	up
LIPID-N-1120	C44H87O10P	PG(16:0_22:0)	GP	PG	LMGP04010705	286.769553913	303.072991266	323.475252727	315.514995631	260.10360168	261.662501227	242.299126395	290.632033472	257.292721031	371.859180229	274.52073424099996	261.160872978	0.4163354226091681	0.6987503309135175	0.8744618446687706	0.9698193411378685	-0.04421206915327686	insig
LIPID-N-1202	C50H91O10P	PG(22:0_22:4)	GP	PG	LMGP04010724	0.9754203840000001	1.2677563029999999	1.136681195	1.5775749780000001	1.194278509	1.4297986669999998	1.503679873	1.726178138	1.2013163740000001	2.021388364	1.527021584	2.466519356	1.4182330113018962	0.04948419269142482	0.3211804204877385	1.3778394593422392	0.46240780044893803	up
LIPID-N-1119	C43H85O10P	PG(18:0_19:0)	GP	PG	LMGP04010317	169.032476497	184.022750906	193.36230191	176.374842278	192.330128003	156.623697163	166.580649396	177.90203261	160.298918283	207.859746897	197.31177773599998	180.27354704200002	0.24232677528652993	0.7500800098667925	0.9004823472332901	1.0172433317355547	0.024664823244183735	insig
LIPID-N-1114	C41H81O10P	PG(17:0_18:0)	GP	PG	LMGP04010312	13.490286057	16.956240557	19.516942623	16.775207221	16.796831179	13.120505419	12.987945819	14.883882925999998	14.141844523	21.930156783	18.186998643	13.928579892	0.09228326799560542	0.9547263214284534	0.9808812389171727	0.9938275493563514	-0.008932560275548458	insig
LIPID-N-1115	C42H83O10P	PG(16:0_20:0)	GP	PG	LMGP04010864	174.08123624900003	167.97771019200002	176.91747062599998	179.314422983	188.666696993	162.230750761	140.034642166	153.242344922	143.82478003	177.92031546400003	145.15283823	140.918054378	1.8757609581476975	0.006873785802288239	0.1561619831515233	0.8588477260607147	-0.21952573108009105	down
LIPID-N-1118	C43H85O10P	PG(16:0_21:0)	GP	PG	LMGP04010198	16.70129726	14.519771412	14.149783400999999	15.089847617	14.195795162000001	16.110934004	9.139665577	11.220157898	11.383814635999999	13.90181243	11.18671992	12.55023084	2.003327855211872	0.0014584415235551393	0.07432650134858784	0.7643975617186782	-0.38760491848457995	down
LIPID-N-1225	C50H75O10P	PG(22:6_22:6)	GP	PG	LMGP04010977	46.246639328	43.579122927	48.430931693000005	42.917878288000004	47.807774675	35.511339452	59.683975987	70.280109912	64.230628919	98.97175104600001	80.98361660100001	86.87226260899999	2.07535903117997	0.0021188901324167707	0.08330265206301361	1.7430372399939915	0.8016033929752002	up
LIPID-N-1224	C50H77O10P	PG(22:5_22:6)	GP	PG	-	2.100284057	2.099721377	2.5299740440000003	1.5129042030000002	2.729256102	1.411108489	4.222418599999999	4.738182849	1.723305923	4.4051010580000005	2.79667998	6.347660107	1.6337915048380556	0.028363923450306555	0.2550899259321688	1.9569460277877564	0.9686039672489799	up
LIPID-N-1223	C48H75O10P	PG(20:4_22:6)	GP	PG	LMGP04010839	2.383014603	2.377043069	2.403475341	1.979317674	2.4911330869999997	1.622307508	2.993106855	4.385901596	2.81356069	4.30975255	2.899625255	4.697268479	1.8799657570929544	0.007036368426885497	0.1561619831515233	1.6670737655717724	0.7373179428786538	up
LIPID-N-1216	C50H87O10P	PG(22:0_22:6)	GP	PG	LMGP04010842	6.745143028999999	7.903668204	7.336924727	7.838881879	7.821425205	7.046197353999999	7.4649510260000005	9.212154757999999	7.515168686	12.185539291	10.157267167	10.77288601	1.5529761349845328	0.03905310189321129	0.28966582372437405	1.282280020595355	0.35871134792435383	up
LIPID-N-1205	C42H73O10P	PG(16:0_20:5)	GP	PG	LMGP04010654	5.392075415	5.3681555969999994	6.017723975	5.604800544	7.619936500000001	5.980857171	4.54310862	5.354675041	5.960306199	6.846022857	6.708600443	6.220706905	0.0030273075655416555	0.9083920968550662	0.9698692574989193	0.9902697442368875	-0.014106533669184296	insig
LIPID-N-1214	C48H83O10P	PG(20:0_22:6)	GP	PG	LMGP04010835	1.577232547	1.101363289	2.114335451	1.757869261	2.03320421	2.130680367	1.143794405	1.590549856	1.229081775	2.097667171	1.3314255609999999	1.4472665040000001	0.985706590841477	0.17837439599659508	0.5229438181481345	0.8250158701700532	-0.27750622329203845	insig
LIPID-N-1212	C45H77O10P	PG(19:2_20:4)	GP	PG	-	12.601704341	17.471266555	13.499218647000001	17.069165292	17.254760055	14.241916137999999	19.063240090999997	15.465146993	16.159463702	13.100884965	13.056892422	16.485780107	0.0089977445199483	0.8795527337324202	0.9552019798998257	1.012952059412224	0.018565896463937165	insig
LIPID-N-1210	C42H71O10P	PG(16:1_20:5)	GP	PG	LMGP04010220	3.130231046	2.7335995289999997	3.3431799860000004	3.939038144	2.4911330869999997	2.018539295	2.173565693	2.659723458	2.535906675	2.95580374	2.436371516	2.847378962	0.9360180942107743	0.29392805176097975	0.6409587943313917	0.8840618837988329	-0.1777807339529396	insig
LIPID-N-1208	C48H85O10P	PG(22:0_20:5)	GP	PG	LMGP04010673	3.5745219039999996	5.30872952	4.319027117	4.918898379	6.209515561	5.046348238	5.202304773	6.464360987	5.738182987	7.475323007999999	5.456099592999999	6.402068622000001	1.4592084985500104	0.03378686121671983	0.27029488973375865	1.2505800131950995	0.32259736535326333	up
LIPID-N-1111	C36H71O10P	PG(14:0_16:0)	GP	PG	LMGP04010974	6.240267052999999	4.615425292	6.343006352000001	5.879161409	6.3194184920000005	4.616474129	6.075294272000001	6.992782866000001	5.997326735	8.066483756	6.26250425	6.1481622179999995	1.2393011559318832	0.0803053027835022	0.3748366745305926	1.1625460564253252	0.2172878724015049	insig
LIPID-N-1215	C48H83O10P	PG(22:1_20:5)	GP	PG	LMGP04010674	2.282039408	1.929366624	2.349261612	2.214484131	2.307961536	2.037229474	2.583336274	1.5764586059999999	1.745518244	2.135806574	2.367741333	2.357702325	0.2616501157952949	0.7449104916540368	0.8999094262651051	0.9730358089878214	-0.039435195843428625	insig
LIPID-N-1113	C41H81O10P	PG(16:0_19:0)	GP	PG	LMGP04010954	7.694309862000001	7.487685667	7.535708402000001	10.131754829	8.590745717	6.466801816	6.360352067999999	7.979170374	6.182429412	9.668338686	9.43665024	8.197549624	0.07649302908784225	0.9864495007270175	0.991493435354548	0.9982775820201468	-0.002487066377194752	insig
LIPID-N-0495	C45H83O13P	PI(18:0_18:2)	GP	PI	LMGP06010956	110.66881376399999	91.51615814700001	93.609039616	136.396544695	72.53593399	153.259465004	76.252960365	98.638750754	79.59415111	108.697298836	88.189785875	104.46434919100001	0.9321174564284224	0.24862782785049978	0.5991451683402587	0.8447555631313327	-0.24339414860978809	insig
LIPID-N-0493	C44H81O13P	PI(17:1_18:1)	GP	PI	LMGP06010227	36.149119824	48.333209065	48.06950683	56.048005435	47.624603125	77.377339648	41.333380385	43.682875333999995	52.939365622	72.08347186	47.354826657	59.48664328899999	0.03851425308626504	0.9422377425348021	0.9769139862089203	1.0104552314050714	0.015005403993101076	insig
LIPID-N-0491	C43H79O13P	PI(16:1_18:1)	GP	PI	LMGP06010873	537.188037612	629.91641322	599.965273215	740.77433757	512.880341341	773.773396485	384.82802427400003	450.92000344800005	507.18133498300006	575.904986817	483.84279410000005	486.04940248699995	1.71894627636959	0.016749538045481623	0.2058038608352787	0.7612935093895801	-0.3934753167133058	down
LIPID-N-0490	C43H79O13P	PI(18:2_16:0)	GP	PI	LMGP06010847	33.806495299	41.598253703000005	37.949610655	43.113850335	27.549001192	44.482625209	24.372441536999997	30.965522112	32.392968475	38.902191162	37.746600958	27.204257602	1.2126941170389858	0.1111691423667831	0.4284838652568447	0.8384425340090489	-0.2542161885470463	insig
LIPID-N-0484	C46H87O13P	PI(18:0_19:1)	GP	PI	LMGP06010286	16.156031205999998	17.312797017	13.589574863	24.026172959	14.726992659	22.278692961999997	12.542543013	13.562828229	13.586536492	23.379454101	12.593638683	14.472665044000001	1.0198231748246418	0.24374816539813504	0.593623850597936	0.833911068145309	-0.2620345582040065	insig
LIPID-N-0482	C45H85O13P	PI(18:0_18:1)	GP	PI	LMGP06010957	884.5427085480001	1069.66938094	972.232882499	1089.604581187	772.9839430210001	1371.859113574	798.1618281230001	672.857192645	803.3456181839999	1037.3917643319999	799.541638478	790.7370876269999	1.4222591455380316	0.06290074117953279	0.3462056794521484	0.795669627744542	-0.32975856531392905	insig
LIPID-N-0480	C44H83O13P	PI(17:0_18:1)	GP	PI	LMGP06010295	68.663132627	77.650073579	78.067770491	77.996874696	64.110042668	99.431750466	50.597758747	54.251312915	61.824294118000005	90.390385348	73.777447327	76.897368155	0.868589092473362	0.2502477644145846	0.5991981246842253	0.8751263686765873	-0.19243673702871558	insig
LIPID-N-0479	C44H83O13P	PI(18:0_17:1)	GP	PI	LMGP06010281	56.142208442	73.688335131	59.996527321	67.806328254	53.852435841	81.862982527	45.965569566000006	55.66043792600001	54.049981683999995	94.96711372	63.482919793	52.59489803	0.46619032637224816	0.611831893963734	0.8294390996000967	0.9323046222303264	-0.10112667522709752	insig
LIPID-N-0478	C43H81O13P	PI(16:0_18:1)	GP	PI	LMGP06010001	1332.872574525	1493.5753948679999	1257.758524571	1877.412210031	1304.18143941	2175.536795913	1079.656401435	1162.52813389	1410.4823987470002	1758.22648293	1434.37083641	1334.822239665	0.8833355484290348	0.2754598534367371	0.6196476750252053	0.8664118806110412	-0.20687506895276214	insig
LIPID-N-0475	C41H77O13P	PI(16:0_16:1)	GP	PI	LMGP06010881	122.38193638799999	135.887628764	140.955696719	179.118450936	100.744352763	174.192465102	90.505850153	101.809282029	112.542427617	125.86003023100001	105.347331765	111.35609445	1.605236439026677	0.03799291247519605	0.28966582372437405	0.7587434530295968	-0.3983159320494989	down
LIPID-N-0473	C39H73O13P	PI(16:0_14:1)	GP	PI	LMGP06010082	4.8064192839999995	4.7937035219999995	3.415464959	4.076218577	3.256790168	6.317280387	1.9348297890000001	2.772453459	2.3471019440000003	3.783428788	2.354015296	3.881140751	1.615736573919436	0.019895996852282574	0.2207813844253292	0.6402553380466841	-0.643280718729788	down
LIPID-N-0488	C42H77O13P	PI(16:1_17:1)	GP	PI	LMGP06010177	4.1601780360000005	2.88414559	3.610634385	4.585745899	2.53875769	5.906096456	1.70322033	4.403515659	4.109279429	3.966497922	3.7746600960000003	3.627234347	0.3627465475867448	0.595389046334132	0.821720489223436	0.9112898134790731	-0.13401815394811484	insig
LIPID-N-0502	C47H87O13P	PI(18:0_20:2)	GP	PI	LMGP06010537	68.259231847	74.87685666600001	62.887926228999994	85.83575657600001	39.931398004	83.358196819	49.885114258	50.023937883	52.939365622	82.381110697	66.228127136	51.144004292	0.9562507479368816	0.259695046894381	0.6088354440805637	0.8493368619723328	-0.23559122932072935	insig
LIPID-N-0508	C45H81O13P	PI(18:1_18:2)	GP	PI	LMGP06010931	115.111722345	116.078936524	121.07732923299999	121.502669125	97.447264855	128.588429174	68.057548737	93.002250711	111.802016909	136.920457131	92.650747806	115.70877566700001	0.9419356433296803	0.24079200871266127	0.5895548113676546	0.88330406812051665	-0.17901793894359808	insig
LIPID-N-0505	C43H77O13P	PI(18:2_16:1)	GP	PI	LMGP06010314	7.7548949789999995	8.75544197	7.120069808999999	7.9564651070000005	6.044661166	12.970983989	4.667821406	5.28421879	6.404552624	5.949746884	5.456099592999999	7.472102755	1.4430527711799586	0.04808819314597609	0.3181218931195341	0.6963001867688516	-0.5222186845091449	down
LIPID-N-1379	C43H83O13P	PI(15:0_19:0)	GP	PI	LMGP06010839	52.103200641	56.256685961	56.743703551	65.45466369	47.258260023999995	73.265500343	41.333380385	39.807781554	49.237312081999995	59.116074806	45.639072068000004	48.604940248999995	1.50135716549172	0.04238977078505431	0.29793051536231785	0.8081831300371929	-0.30724585777541497	down
LIPID-N-1378	C42H81O13P	PI(16:0_17:0)	GP	PI	LMGP06010197	4.402518504	6.853807515	9.433188934	10.660879355	3.9931398000000002	4.298741092	7.839089382999999	4.967165663	11.735509722	9.878105403	6.451237255	8.959268837	0.6848776808378354	0.2961699022227395	0.6442128310653312	1.2570009166123743	0.32998570178041337	insig
LIPID-N-1377	C42H81O13P	PI(14:0_19:0)	GP	PI	LMGP06010068	6.664362873	7.765007357999999	8.059774453	9.132297389	4.542654452	7.812494678999999	4.168970263	5.5660437929999995	5.812224057999999	11.785075557999999	7.755210742	7.979915563	0.1644074326183545	0.907694816111126	0.9698692574989193	0.9793264734234949	-0.030138210469475422	insig
LIPID-N-1376	C41H79O13P	PI(16:0_16:0)	GP	PI	LMGP06010007	259.304300862	293.960992836	238.90183469599998	299.053343685	172.547600551	304.649912142	198.827812541	234.97159554700002	221.01259633900003	302.826860617	240.54879337900002	274.944363496	0.5431740410664334	0.5515991908946981	0.7982750935475249	0.9392470860585984	-0.09042335986309562	insig
LIPID-N-1375	C41H79O13P	PI(15:0_17:0)	GP	PI	LMGP06010867	56.142208442	63.783989012	43.370983606	78.38881879	46.525573822	48.594464513999995	43.827636098	36.989531533000005	56.641419162	61.404438991999996	50.786335835	58.035749551	0.7017186872125304	0.48012711512848605	0.7570820141692979	0.9135379900792691	-0.13046336936318828	insig
LIPID-N-1374	C39H75O13P	PI(12:0_18:0)	GP	PI	LMGP06010860	30.090608122	23.691195919000002	17.312250956	34.216719401999995	18.463692288	33.604941229	16.390823255999997	13.738968855	27.395196196	25.553400077	14.995695108	17.628358926	1.2935135310716281	0.10334449538851842	0.413439382929879	0.735181584110135	-0.4438274665163211	insig
LIPID-N-1373	C35H67O13P	PI(10:0_16:0)	GP	PI	LMGP06010963	1.886216643	1.509422349	1.149331066	2.457489469	1.000116666	1.341954828	1.026208065	1.102640321	1.4289926659999999	1.586599169	0.998569171	1.6540188619999998	0.895514582043596	0.33317891608735517	0.6635655901071199	0.8343948172977016	-0.26119789805811794	insig
LIPID-N-0523	C46H81O13P	PI(17:0_20.4)	GP	PI	LMGP06010004	20.922060412	21.472622387999998	17.56524836	23.438256818000003	17.511200226	28.035267989	20.666690192	20.714137658	25.692251568000003	36.04173593	27.211867782	28.147338532	1.1385337974896406	0.1165632655027327	0.437645256326807	1.2290080592777837	0.2974943762817455	insig
LIPID-N-0522	C45H79O13P	PI(16:0_20:4)	GP	PI	LMGP06010958	81.991858372	96.666418129	101.19896174700001	104.649073085	78.397423605	120.73855413700001	69.126515471	80.67240686699999	82.555793942	105.26475255700001	88.189785875	83.063666544	1.0979544135918429	0.1517230188939971	0.49851640696133015	0.8718917919099041	-0.1977789976854302	insig
LIPID-N-0515	C47H85O13P	PI(18:1_20:2)	GP	PI	LMGP06010302	56.950010002	65.76485823600001	48.430931693000005	64.670775502	45.060201418000005	80.367768234	39.551769160999996	56.012719178000005	63.675320888	54.157952403	43.237015643	58.035749551	0.8779221246753656	0.26149836297355605	0.6088354440805637	0.8710734351710661	-0.1991337456485136	insig
LIPID-N-0514	C47H85O13P	PI(20:3_18:0)	GP	PI	LMGP06010568	34.210396079	49.917904443999994	45.178107923	30.924389013000003	29.600522556999998	54.575321683999995	31.534518656	36.63725028	43.314026418000005	43.478919535	37.060299123	36.272343469	0.38582890807410175	0.5865399796341666	0.8152313252289023	0.9340881896377696	-0.09836933002010204	insig
LIPID-N-0511	C46H83O13P	PI(17:0_20:3)	GP	PI	LMGP06010209	0.0	0.0	0.0	0.0	0.0	0.0	0.0	0.0	0.0	3.07022195	0.0	0.0	0.6337273037863751	0.36321746764912255	0.6862435945883301	Inf	Inf	insig
LIPID-N-0509	C45H81O13P	PI(16:0_20:3)	GP	PI	LMGP06010875	4.240958192	13.113354263	6.433362568	7.525326604	3.66343101	11.961714342	2.2982784780000003	1.7120868880000002	2.913516136	1.483622781	2.405487934	3.083149195	1.7980279776892576	0.01803579233584361	0.20854832146320004	0.2960521943530727	-1.7560765477623148	down
LIPID-N-0524	C47H83O13P	PI(18:0_20:4)	GP	PI	LMGP06010010	589.6951390319999	665.572059251	567.43703551	760.371542267	553.178082447	713.9648247760001	573.678813964	598.87812958	762.6230292439999	751.3462410789999	634.829197933	649.274948098	0.22281331741543936	0.6795090047840775	0.8621870792751969	1.0312739837707938	0.044427671712229576	insig
LIPID-N-0518	C49H89O13P	PI(18:1_22:2)	GP	PI	LMGP06010306	4.725639128	5.506816443	7.228497268	6.310299913	2.2346929159999998	6.018237527999999	2.9895436330000003	4.685340661000001	3.5724816660000003	3.6423129960000002	2.649125085	3.844868408	1.4763152531714443	0.05541546926621251	0.340409311206734	0.6677351399760586	-0.5826521299369674	insig
LIPID-N-0538	C47H81O13P	PI(20:4_18:1)	GP	PI	LMGP06010599	298.078775757	299.11125281799997	252.27455464099998	355.885237309	200.023333123	311.752180033	200.25310152	191.993282718	255.071488907	315.03146961	261.137848447	276.75798067	0.9805297624432898	0.24237920308060334	0.5913364954590606	0.8736957882136221	-0.19479705913664688	insig
LIPID-N-1380	C44H85O13P	PI(16:0_19:0)	GP	PI	LMGP06010925	85.626965394	81.21563818199999	87.82624180200001	107.392681743	47.258260023999995	108.40303622200001	47.03453629999999	89.831719437	90.330106376	178.49240651	86.474031286	113.169711624	0.48392483227360655	0.48769257040754466	0.7588292091404087	1.1692212207223782	0.22554791861609225	insig
LIPID-N-1411	C45H83O13P	PI(19:0_17:2)	GP	PI	LMGP06010262	91.281576316	85.573550475	69.032148906	97.98602348799999	69.238846081	131.95266133299998	65.56329302399999	71.160813044	62.194499472	87.33923309999999	72.74799457399999	63.113877636000005	1.32346640192719	0.08825858676376909	0.3867637432705295	0.7744394900193038	-0.36877557486468276	insig
LIPID-N-1418	C44H79O13P	PI(18:1_17:2)	GP	PI	-	6.785533107000001	4.080590601	4.8792356560000005	6.271105502999999	3.223819288	6.130378599999999	1.998967793	1.898795952	5.738182987	5.835328673999999	3.7746600960000003	5.44085152	0.8690767232524891	0.2663677364280976	0.6098535862313849	0.7869386507642496	-0.3456769263567769	insig
LIPID-N-1424	C48H87O13P	PI(18:1_21:2)	GP	PI	-	5.08914983	5.071025213	4.120243443000001	4.54655149	4.212945661	5.420151811	3.4278199939999996	3.2057594	3.9241767519999997	5.6827710620000005	5.3874694089999995	2.154577202	0.9544624574780474	0.23241077407964292	0.5754492132062934	0.8356471347952231	-0.25903422476874755	insig
LIPID-N-0525	C47H83O13P	PI(20:3_18:1)	GP	PI	LMGP06010569	20.922060412	26.424795448	22.155344125	30.022917597	16.705245404	29.044537635999998	25.477040496	24.554003313000003	17.695815920999998	39.283585193	19.28508158	35.65571363	0.38633954588180797	0.520400217547054	0.7812854878193666	1.1147916084581688	0.15677404777560974	insig
LIPID-N-0529	C49H87O13P	PI(18:0_22:4)	GP	PI	LMGP06010853	28.353834767	34.427507112	34.805214344	37.430660972	22.713272259	37.08131446	21.165541335	32.163278371	31.319372949	43.478919535	29.270773288	36.199798781999995	0.09967726690444731	0.9590360538691289	0.9810293937841776	0.9937677305501674	-0.009019399176739315	insig
LIPID-N-0531	C49H87O13P	PI(18:1_22:3)	GP	PI	-	9.734008802	13.866084568	9.758471311000001	14.22757061	8.096182531	15.662369715999999	5.416098119	7.574046932999999	8.588764213	18.116216472999998	11.18671992	8.814179463	0.7297357210160682	0.39996895646294917	0.7110708492094977	0.8367269824989333	-0.2571711354905104	insig
LIPID-N-1427	C42H73O13P	PI(15:1_18:3)	GP	PI	LMGP06010143	2.201259252	2.919801236	2.6384015030000003	2.912144618	1.9269647109999999	3.2595671580000003	1.7637951109999999	3.050755648	3.6798412189999996	6.52183793	3.8089751880000002	4.570315277	1.1980001218155645	0.11478161889637276	0.4369157559103184	1.475300547126424	0.5610088891726015	insig
LIPID-N-1430	C45H79O13P	PI(18:1_18:3)	GP	PI	LMGP06010298	3.4048835769999997	5.387964289	5.13223306	4.938495584	2.956388825	6.504182172999999	2.401611929	4.579656285	3.850135682	5.301377031	3.0643376960000004	4.860494025	0.7612728697981892	0.33754023752456996	0.6682811033579975	0.8493675808320466	-0.2355390507951909	insig
LIPID-N-1432	C46H81O13P	PI(15:0_22:4)	GP	PI	LMGP06010127	9.128157632	12.954884725	9.939183743	12.503016597	9.378383385	10.840303622	9.585068382000001	7.397906307	12.661023107	12.280887798	9.024869138	11.679694597000001	0.37532446068695113	0.7511818606134942	0.9004823472332901	0.9673408706473781	-0.04790374010020342	insig
LIPID-N-1433	C47H83O13P	PI(16:0_22:4)	GP	PI	LMGP06010762	8.683866773	10.538224271	6.035795218	9.837796758	8.828868733	11.662671482999999	5.772420363999999	4.720568786	9.884482952	6.674395542999999	7.171854182000001	11.389515849	0.8945328425965061	0.23274107182377973	0.5754492132062934	0.8205705379875758	-0.28530073868550393	insig
LIPID-N-1436	C47H83O13P	PI(18:1_20:3)	GP	PI	LMGP06010303	28.878905781	35.853732954	36.865336065	48.99301174399999	23.445958461	38.501768038	24.408073761999997	18.741362643	22.249341775999998	29.825013225	29.648239298000004	18.281261108	1.7057635903116641	0.02307069621096658	0.2386863006487971	0.6735398448706978	-0.5701648005776236	down
LIPID-N-1439	C44H75O13P	PI(15:1_20:4)	GP	PI	LMGP06010152	2.831344469	5.189877367	5.096090574	3.3472025619999997	2.8281687389999997	2.807264835	3.206900202	6.341062547999999	4.738628531	8.505086891	6.725757989	9.249447585	1.590798619444831	0.029830545884542925	0.26039123411322224	1.7541617196668382	0.8107817588466566	up
LIPID-N-1441	C47H81O13P	PI(18:1_20:4)	GP	PI	LMGP06010599	622.007201445	669.533797699	614.42226775	693.741046295	483.572893265	743.86911063	459.65569566	577.741254418	529.393656223	842.88080852	583.356560263	627.511542016	0.4745952416374646	0.6070001621088617	0.8266468407860689	0.9460154426127563	-0.08006436079520611	insig
LIPID-N-1442	C48H83O13P	PI(19:1_20:4)	GP	PI	LMGP06010471	9.612838567999999	12.954884725	11.710165574000001	12.97334951	5.751586685	14.316676852999999	10.796564014000001	9.300225071	12.290817752999999	9.878105403	7.343429641	16.975456744000002	0.0905536212403298	0.94867223018043	0.9784256353324212	0.9890833522516564	-0.0158359896633172	insig
LIPID-N-1443	C50H87O13P	PI(21:1_20:4)	GP	PI	-	2.419365673	2.2106500540000003	3.093796831	3.6450800739999996	1.703495419	3.113783765	1.699657107	3.272692838	2.584033371	1.399716094	2.954529402	3.52929902	0.140172984532657	0.7904846094175948	0.9210049301935737	0.9538962027289034	-0.06809580554892679	insig
LIPID-N-1410	C45H83O13P	PI(10:0_26:2)	GP	PI	-	3.34429846	4.476764446000001	1.590269399	4.076218577	2.377566725	3.405350552	1.4395418690000001	1.056843758	3.139341402	3.8063124289999997	2.872173182	3.025113445	0.8590962677245856	0.31374766364745127	0.6551089304687298	0.7960017348014446	-0.32915651991402384	insig
LIPID-N-0471	C45H87O13P	PI(18:0_18:0)	GP	PI	LMGP06010008	117.131226246	130.737368782	128.667251364	157.169581675	113.200018196	204.844358103	102.62080647299999	73.97906306600001	92.92154385399999	126.622818293	101.22952075100001	95.758986759	1.6264082401513629	0.0274340056097435	0.2540604688282885	0.6963696805748003	-0.5220747044150122	down
LIPID-N-1408	C44H81O13P	PI(15:0_20:2)	GP	PI	LMGP06010120	19.589187838	21.155683312	20.384362295	20.851425798	11.942785091	33.081616227	13.504613074000002	15.887884496	18.621329306	20.900392899	20.280219242	18.6077122	0.7400702285827466	0.3226512536194902	0.6616266119902694	0.8488020141939391	-0.23650001513779548	insig
LIPID-N-1406	C42H77O13P	PI(15:1_18:1)	GP	PI	LMGP06010141	452.368873778	515.02599823	520.451803271	470.332912743	285.381275646	519.5869667219999	265.103750055	450.92000344800005	466.458746042	987.8105403010001	562.767505194	569.475792466	0.5942518020624975	0.423093115101967	0.7246113999632261	1.195207980254849	0.2572616859670801	insig
LIPID-N-1382	C45H87O13P	PI(15:0_21:0)	GP	PI	LMGP06010647	41.601780356	43.182949082	42.286709015999996	50.56078812	34.875863211	59.808571709	26.759800576999996	30.120047105	37.760946108	33.753371744	31.913035355999998	27.965976815	1.8373352541127763	0.008635469790170259	0.16389288829946405	0.6913759028628084	-0.5324577739398761	down
LIPID-N-1383	C46H89O13P	PI(18:0_19:0)	GP	PI	LMGP06010285	26.374720944	28.960308054000002	33.142659972	34.491080268000005	18.097349187	36.221566241	21.664392478000003	29.345028349	33.910810427	59.116074806	40.491808301	45.703152771000006	0.9976595657156346	0.18475234430963156	0.5307290725888373	1.298630909223857	0.37699145303716786	insig
LIPID-N-1386	C39H73O13P	PI(12:0_18:1)	GP	PI	LMGP06010290	212.85571114400003	178.278230157	215.04779371200001	208.514257983	110.635616489	263.90532266599996	106.896673409	175.083782589	199.17048045299998	235.70151116099998	134.515159778	202.39967655799998	0.6030165520597693	0.44592098598220953	0.7322043874839144	0.8860869146083674	-0.17447987790777575	insig
LIPID-N-1389	C41H77O13P	PI(15:0_17:1)	GP	PI	LMGP06010111	68.663132627	85.17737663	62.526501365	78.780762884	52.020720336000004	92.329482576	46.321891811	51.080781641	66.266758366	67.125349457	53.531543176999996	53.683068334	1.5258947990679987	0.043111682564181485	0.3011252548645367	0.769080657756031	-0.3787931853315687	down
LIPID-N-1390	C41H77O13P	PI(18:0_14:1)	GP	PI	LMGP06010087	20.114258852	12.836032570999999	10.842745900999999	19.949954382	9.085308904	16.634259007	10.012655076	7.750187559	15.252460585	13.15809407	7.961101293	10.410162576	1.313653599071225	0.10207264891824473	0.41067825997516005	0.7214712102506733	-0.4709862686494456	insig
LIPID-N-1391	C42H79O13P	PI(16:0_17:1)	GP	PI	LMGP06010222	21.931812363000002	22.383822231	28.62484918	26.534615160999998	16.851782644	23.773907254	15.393120970999998	21.59484079	19.324719479000002	31.655704573	16.402613871	18.426350482	0.8191305393568246	0.35096992172702557	0.6754330241907514	0.8764929247641448	-0.19018564959436823	insig
LIPID-N-1392	C43H81O13P	PI(15:0_19:1)	GP	PI	LMGP06010117	622.007201445	614.0694594280001	610.808019116	709.418810053	520.20720336	799.939646607	434.71313853199996	454.442815975	503.47928144300005	739.904420149	538.746940948	540.45791769	1.2844125534028399	0.09233724387478218	0.3915246015707066	0.8285271918973024	-0.2713790480481981	insig
LIPID-N-1393	C43H81O13P	PI(19:0_15:1)	GP	PI	LMGP06010146	108.649309863	93.89320121600001	86.38054234799999	106.608793555	79.496452908	134.569286345	70.908126695	69.75168803300001	84.406820712	117.469361549	86.13088036799999	88.504518065	1.0357986779024866	0.18088334731594938	0.5250959618285788	0.8483816325720003	-0.2372147079700186	insig
LIPID-N-1394	C44H83O13P	PI(15:0_20:1)	GP	PI	LMGP06010119	50.891498299999995	56.652859805	48.06950683	56.439949528999996	37.733339399	66.53703602600001	32.567853165	36.989531533000005	51.458544206000006	66.362561395	45.639072068000004	42.438641859	0.842216018887387	0.305684748891654	0.6502219331659337	0.8708034764039361	-0.19958092785193232	insig
LIPID-N-1395	C44H83O13P	PI(16:0_19:1)	GP	PI	LMGP06010164	18.458265652999998	25.989004218	26.131017623	23.830200912	15.056701449	27.100759055999998	13.611509747000001	19.58683765	24.877799789	29.100364566	20.177273967	20.530146404	0.4120071125071098	0.6318775878057912	0.8398945565147901	0.9364261965941593	-0.09476280036926485	insig
LIPID-N-1396	C44H83O13P	PI(19:0_16:1)	GP	PI	LMGP06010182	33.766105221	31.416585891999997	28.841704098	35.862884597	15.752753340999998	34.090885874	15.393120970999998	23.285790803	28.913038148000002	48.437041938	26.903031956	28.836513058	0.2683965775098398	0.8111130049626308	0.9277998773157502	0.9556983172829543	-0.06537281647996877	insig
LIPID-N-1397	C45H85O13P	PI(15:0_21:1)	GP	PI	-	388.95645129300004	415.982537032	331.065174858	548.721731533	365.976757857	556.96732404	297.885396568	332.905783796	311.34270271599996	374.147544415	330.79748476099996	317.02028192	1.6273170864262947	0.03984182770749331	0.29014556726158147	0.7532008313134361	-0.40889350262094903	down
LIPID-N-1398	C45H85O13P	PI(19:0_17:1)	GP	PI	LMGP06010232	57.353910783	65.76485823600001	48.792356557	95.24241483	49.456318628999995	93.450893295	39.908091406	46.148844103	45.165053188	55.302134496	42.893864725	56.222132377	1.5033592960810342	0.06132641500358407	0.34422809609241917	0.6965800035042823	-0.5216390363458452	insig
LIPID-N-1399	C46H87O13P	PI(19:0_18:1)	GP	PI	LMGP06010300	89.262072415	95.87407044	99.753262294	109.35240221299999	56.416837548000004	116.626714832	49.885114258	86.30890691	92.92154385399999	158.27852286700002	94.023351478	109.17975384200001	0.13093541383421467	0.8228158002985617	0.9328591618935711	1.041093663121506	0.05809986810158606	insig
LIPID-N-1402	C40H73O13P	PI(13:1_18:1)	GP	PI	-	19.589187838	23.770430688	17.854388251	28.337557993	21.834048817	22.278692961999997	16.925306623	17.402693882999998	22.693588199999997	16.209246317999998	17.294806257	17.011729087	1.5821554719354727	0.03738445989185002	0.288994476467335	0.8045331857430306	-0.31377616378393497	down
LIPID-N-1403	C40H73O13P	PI(15:1_16:1)	GP	PI	LMGP06010136	105.014202841	117.26745805899999	135.89574863200002	110.920178588	67.040787475	119.243339845	56.655236906999995	110.968594599	91.440722438	205.18998868	113.92610471	151.618395701	0.3821533588562632	0.6064824388923477	0.8266468407860689	1.1135480680065033	0.15516383560917033	insig
LIPID-N-1404	C41H75O13P	PI(14:1_18:1)	GP	PI	LMGP06010088	26.4555011	26.662499755	39.395310109	31.433916335	22.493466399000003	25.456023334	15.357488746	37.341812786	16.363076647	31.770122783	21.58419273	21.291865616	0.8108684717385429	0.3074974741093554	0.6502219331659337	0.8360168931047558	-0.2583960002460123	insig
LIPID-N-1407	C43H79O13P	PI(15:0_19:2)	GP	PI	-	157.521304262	211.95300696400002	172.399659833	199.107599728	161.190964422	226.898768921	116.517374016	112.73000086200001	142.529061291	189.171439378	134.17200886	147.99116135399998	1.7130268726598743	0.014960324554712648	0.19985831638140392	0.7467296730303981	-0.42134203388444486	down
LIPID-N-0469	C43H83O13P	PI(16:0_18:0)	GP	PI	LMGP06010878	82.395759152	108.94780731799999	79.152045081	114.44767543399999	78.031080504	118.869536272	58.43684813	65.876594254	81.44517788	110.604268991	84.071974861	88.867241499	1.071182818223347	0.1838848031276349	0.5304517591270977	0.8409508159356556	-0.24990666977044143	insig
LIPID-N-0553	C49H83O13P	PI(18:1_22:5)	GP	PI	-	15.954080816	20.363335622	15.360556694000001	19.753982335	12.125956642	21.755367959	8.658630546	13.598056354	13.697598098	17.849240651	13.726036712	15.524563005	1.3004127694292964	0.08611915901724651	0.3846975096526284	0.7886386722773477	-0.3425636376310946	insig
LIPID-N-0556	C49H81O13P	PI(18:1_22:6)	GP	PI	LMGP06010013	42.005681136999996	44.371470617	39.756734972	43.897738523	31.908484093000002	44.856428781999995	31.000035289	39.455500302	44.42464248	59.116074806	38.432902794	42.438641859	0.15867414181925737	0.7634699538910055	0.9044141173785328	1.0327041030127606	0.04642694319836019	insig
LIPID-N-0552	C49H83O13P	PI(20:2_20:4)	GP	PI	LMGP06010549	3.501819764	3.640837634	2.410703839	0.0	2.4911330869999997	5.345391096	1.699657107	4.016006281	4.738628531	6.140443899	3.122673352	4.026230125	0.8857464602438727	0.2901791421389063	0.6358065279986227	1.3653706578016083	0.4492926534028443	insig
LIPID-N-0549	C47H79O13P	PI(18:1_20:5)	GP	PI	LMGP06010826	21.245181035999998	28.405664671999997	20.890357103	33.354442395	15.606216101	27.437182270999998	19.668987907	19.023187645	23.767183727	31.541286364	19.044875938	25.463185115	0.4812186836019952	0.680053080778898	0.8621870792751969	0.9426269786659875	-0.0852411219675395	insig
LIPID-N-0547	C47H79O13P	PI(18:2_20:4)	GP	PI	LMGP06010845	5.695001	6.7745727460000005	6.794787432000001	6.937410462999999	4.725826002	8.933905399	4.917246977	4.967165663	5.701162452	9.572990178	8.304252211	7.073106976	0.09220517322059561	0.9099934336814856	0.9700921774232107	1.0169191165292837	0.024204935023724478	insig
LIPID-N-0551	C49H83O13P	PI(18:0_22:6)	GP	PI	LMGP06010012	20.033478696	26.345560679000002	23.09504877	32.688137436	18.830035389000003	38.875571611	22.270140294	23.638072056	29.098140825	35.240808465	21.961658739	32.862743183	0.10481549679932277	0.8309544710895519	0.9328591618935711	1.0325502066112233	0.04621193280018808	insig
LIPID-N-0543	C49H85O13P	PI(20:4_20:1)	GP	PI	LMGP06010607	6.018121624	7.923476896	10.517463524	14.541125886	9.817995106	11.401008982	9.798861729	5.389903166	12.253797217	10.488335852999999	6.760073081	14.109941609000002	0.17693935654652873	0.8979503188411662	0.9639680701371435	0.9764480506052612	-0.03438480359435916	insig
LIPID-N-0542	C49H85O13P	PI(20:2_20:3)	GP	PI	LMGP06010548	0.0	0.0	0.0	0.0	0.0	0.0	0.0	0.0	0.0	0.0	0.0	0.7943643220000001	0.7795325483291716	0.36321746764912255	0.6862435945883301	Inf	Inf	insig
LIPID-N-0541	C49H85O13P	PI(18:1_22:4)	GP	PI	LMGP06010307	17.327343469000002	19.254048857	16.336403825	19.479621469	11.136830269	22.278692961999997	12.613807462	15.429918868	16.770302536	23.951545146999997	22.476385116	25.354368085	0.5293995651167435	0.5097614243301105	0.7707253636547017	1.101909901343585	0.14000626547093845	insig
LIPID-N-0539	C47H81O13P	PI(18:0_20:5)	GP	PI	LMGP06010628	15.994470894	7.60653782	9.433188934	11.954294866	6.8506159879999995	18.316375086	11.936795197	13.809425105999999	12.809105248	15.86599169	16.025147861	11.679694597000001	0.7618177288549317	0.3640681860824716	0.6862435945883301	1.1706306549221417	0.2272859636586467	insig
LIPID-N-0544	C49H85O13P	PI(18:0_22:5)	GP	PI	-	29.92904781	32.644724810999996	32.636665163	30.4540561	22.053854678	30.988316216999998	27.864399535	26.104040825	27.76540155	44.241707597	27.280497965	31.629483505	0.13830512983314527	0.7575121761010926	0.901587829858662	1.0345754659214372	0.0490388847722687	insig
LIPID-N-0875	C34H67O8P	PMeOH(14:0_16:0)	GP	PMeOH	-	0.054930506	0.039815471	0.073911385	0.08328812	0.069513603	0.077657692	0.07072996599999999	0.058214477	0.060621127000000004	0.062548621	0.051043699000000005	0.059940047999999996	0.6741484958107198	0.42891950803953394	0.7269566435376688	0.9097536333332337	-0.13645218703820472	insig
LIPID-N-0877	C36H71O8P	PMeOH(16:0_16:0)	GP	PMeOH	-	102.99469894100001	97.260678897	101.19896174700001	103.865184897	103.491926021	101.861473692	84.804694238	99.51945388600001	74.59637883100001	91.82061296399999	86.645606745	90.68085867299999	1.8936294470911068	0.008492325564891521	0.16389288829946405	0.8647306674569012	-0.20967723986051415	down
LIPID-N-0878	C36H69O8P	PMeOH(16:0_16:1)	GP	PMeOH	-	0.07250019	0.063585902	0.06469505099999999	0.089461239	0.11448221900000001	0.08102192400000001	0.049885114	0.0	0.0	0.058067241	0.0	0.049239705999999994	1.948892360611107	0.00404031388470179	0.12363514453480874	0.32360923426060534	-1.6276753189121063	down
LIPID-N-0879	C38H73O8P	PMeOH(16:0_18:1)	GP	PMeOH	-	0.38168623700000004	0.29713038399999997	0.33973937200000004	0.169515821	0.27750489899999997	0.084292706	0.17637951100000002	0.18494765800000001	0.175847543	0.30225477	0.251358047	0.189522995	0.6571323499332788	0.39958513320916583	0.7110708492094977	0.8260763831485083	-0.2756529082853855	insig
LIPID-N-0892	C44H79O8P	PMeOH(18:0_22:4)	GP	PMeOH	-	2.948475695	3.1000603360000003	2.782971448	2.949379307	3.471100882	2.186750903	3.500866054	3.047232836	2.3878245330000003	3.232314413	3.594505864	2.974332164	0.6094431112504166	0.4025815606750197	0.7117468113192754	1.0744513307378256	0.10360013470295498	insig
LIPID-N-1230	C38H74NO10P	PS(14:0_18:0)	GP	PS	LMGP03010928	206.393298661	97.45876581899999	101.56038661	119.934892749	71.80324778800001	155.12848287	59.862137108999995	152.537782416	103.28729376700001	294.436191935	156.476818517	149.079331658	0.5234338604824862	0.4910926949239175	0.7601164771825765	1.2172072658198758	0.2835748508046279	insig
LIPID-N-1292	C42H78NO10P	PS(18:1_18:1)	GP	PS	LMGP03010030	10541.810362153	7883.85951137	8746.481693853	8661.964476342	9195.211834045	10728.162550294	5095.408099181	6129.693796874	5442.018703828	9916.244806114	9882.746432684	7109.379319953	1.2621870764432896	0.0771415589260258	0.37478138645703385	0.7815181570063445	-0.35564870314839336	insig
LIPID-N-1231	C39H76NO10P	PS(14:0_19:0)	GP	PS	LMGP03010100	13611.456291363	8478.120278559	11384.883196543999	10112.157623965	5898.123925423	9569.371473433	3445.6361062290002	7785.415684535999	6256.470482631999	18650.168116115	12559.323591535	9757.260393201	0.04115378093165499	0.9682846213532221	0.9847447442587094	0.9898425632575447	-0.014729015422051048	insig
LIPID-N-1229	C37H72NO10P	PS(15:0_16:0)	GP	PS	LMGP03010910	364.72240448400004	321.296988127	365.039112016	237.126176841	201.488705527	263.157715519	154.643854199	290.632033472	230.26773018900002	861.95051007	497.568830812	286.914236841	0.6151185277573192	0.420993031008846	0.7246113999632261	1.3247010463544957	0.40566681431346613	insig
LIPID-N-1233	C39H76NO10P	PS(16:0_17:0)	GP	PS	LMGP03010229	6704.752950642	4595.616599593	5240.6605190440005	4115.412986497	2996.6865658359998	4822.066094034	2383.795817029	4403.515658674	3998.217823221	12090.190782839	8235.622027236	5549.66855078	0.6603191328814013	0.4032357027724277	0.7117468113192754	1.2874717710767207	0.3645408003159767	insig
LIPID-N-1361	C46H68NO10P	PS(20:3_20:4)	GP	PS	LMGP03010612	1801.39747951	1069.66938094	1391.485724022	987.6991167589999	758.330218983	1087.768397957	701.954822055	1109.685945986	1043.979098285	2753.664903852	1839.288919416	1868.025688661	0.8008192027988508	0.3113518024243052	0.6547474132324661	1.3128719638317181	0.39272622609226654	insig
LIPID-N-1236	C41H80NO10P	PS(14:0_21:0)	GP	PS	LMGP03010105	21325.961192402	12241.771804087	15288.271721073	14345.153838648	9012.040283566	14765.241140648	6057.478159866	11660.509464169	9847.462416451	28528.273519127997	17946.793001019	14762.843791943998	0.05015676295599122	0.9351247712782464	0.974872383611319	1.0209812957390787	0.02995643644916201	insig
LIPID-N-1237	C41H80NO10P	PS(16:0_19:0)	GP	PS	LMGP03010953	83203.56071278099	57841.3813397	65417.900272205	62711.055032343	38466.025600588	63920.411013945	24693.13155757	49671.656629842	39982.178232207996	120139.11976638301	79267.86201215	59486.643289407	0.004283225408224003	0.985643555052481	0.9914075524504486	1.0045221660182022	0.006509399264542989	insig
LIPID-N-1368	C48H82NO10P	PS(20:3_22:6)	GP	PS	LMGP03010619	201.54648929900003	135.09528107399998	129.028676227	126.59794234700001	83.892570119	183.911358005	88.72423893	130.696344749	119.946534697	308.929165114	223.73439840700001	179.910823607	0.643439406984936	0.4183606514185587	0.7222889038292808	1.2230849483522686	0.29052460853454576	insig
LIPID-N-1366	C46H68NO10P	PS(20:3_20:5)	GP	PS	LMGP03010613	201.54648929900003	143.414931815	192.639452183	181.4701155	116.863449206	171.202036517	89.436883419	174.73150133599998	166.962614655	450.044956585	321.189259062	202.762399993	0.862996810528881	0.27275048881191355	0.6162638302219918	1.395171012667059	0.4804419708037933	insig
LIPID-N-1365	C46H68NO10P	PS(18:2_22:6)	GP	PS	LMGP03010829	140.961372276	88.346767389	147.822769123	153.250140735	76.93205120100001	109.898250515	40.620735896	99.69559451200001	99.58524022700001	226.166660386	120.789123066	143.27575670299998	0.01395412892559239	0.9415219505570867	0.9769139862089203	1.0180166690455712	0.025761184353192267	insig
LIPID-N-1360	C46H68NO10P	PS(18:2_22:5)	GP	PS	-	122.78583716799999	104.98606887	111.680282785	128.165718722	56.050494447	118.495732698	41.68970263	84.89978189899999	101.436266997	188.79004534700002	142.06447997	118.610563144	0.1745443216874484	0.8060478925996502	0.9277998773157502	1.0550119562719797	0.07725934884388308	insig
LIPID-N-1357	C44H84NO10P	PS(18:3_20:4)	GP	PS	LMGP03010389	246.783376677	133.11441185	253.720254094	152.466252547	108.803900985	184.285161578	69.482837716	129.991782244	107.729758015	318.84540992	171.575458901	129.12954275	0.44765258670690855	0.5708880733457349	0.8058816631770069	0.8587635924357275	-0.2196670659238138	insig
LIPID-N-1234	C40H78NO10P	PS(15:0_19:0)	GP	PS	LMGP03010870	2213.376275272	1457.919748836	1702.311106531	1489.3875570179998	904.867459366	1476.524114065	612.8742608809999	1363.328447925	1184.6571328060002	3710.9639216729997	2553.042828443	1868.025688661	0.5223083208440176	0.5062025271203257	0.7707253636547017	1.2215945938913964	0.2887655826834443	insig
LIPID-N-0599	C46H76NO10P	PS(18:1_22:6)	GP	PS	LMGP03010045	577.578115628	264.644128321	323.475252727	382.537435697	264.133375791	441.088216354	276.86238413	408.646253125	256.92251567700004	625.4862108469999	648.555234645	356.919859736	0.5107552362030916	0.5469454354293068	0.7955427337919666	1.1419756406041304	0.19153187701035668	insig
LIPID-N-0586	C46H84NO10P	PS(18:0_22:3)	GP	PS	-	144.596479297	114.0980673	137.341448085	94.850470736	109.170244085	131.205054187	96.56332831299999	114.491407126	97.36400810299999	176.20404232400003	155.790516682	135.658564575	0.44291912743790307	0.6390519576007061	0.8398945565147901	1.0612777881437214	0.08580232931875068	insig
LIPID-N-0596	C44H74NO10P	PS(16:0_22:6)	GP	PS	LMGP03010043	848.1916383339999	495.217305991	491.5378142	591.8355818680001	450.60201417800005	657.894288798	388.39124672099996	584.786879472	570.116245163	1167.065734873	679.438817247	747.2102754639999	0.5793469360900401	0.44026118353927446	0.7289093210672686	1.1702073913465478	0.22676423575087754	insig
LIPID-N-0560	C38H74NO10P	PS(16:0_16:0)	GP	PS	LMGP03010029	152.6744949	91.912331992	105.53606010799999	51.109509851000006	52.167257576000004	138.307322077	99.057584026	116.252813389	105.878731245	137.30185116200002	87.16033312200001	130.580436489	0.6140597520528405	0.48268825413033245	0.7582830729430103	1.1428490389422146	0.19263484786298155	insig
LIPID-N-0561	C40H78NO10P	PS(18:0_16:0)	GP	PS	LMGP03010888	70.278735748	48.729382908999995	84.934842895	95.634358924	78.397423605	117.748125552	26.795432801	96.52506323799999	95.51298133200001	139.971609379	176.036420832	111.718817885	0.9066504869202227	0.30162282577560373	0.648441867003733	1.3042777831607204	0.38325116535820153	insig
LIPID-N-0562	C40H78NO10P	PS(17:0_17:0)	GP	PS	LMGP03010895	217.298619726	120.040674972	190.470903002	153.250140735	82.42719771600001	159.987929321	78.390893834	143.730751099	116.24448115700001	446.231016275	287.903620035	209.291421817	0.7334076331590839	0.3480218375970706	0.6722410592252684	1.3880089208020918	0.47301684021846535	insig
LIPID-N-0563	C42H82NO10P	PS(18:0_18:0)	GP	PS	LMGP03010036	61796.819364347	40409.732168831004	45178.107922792995	44681.626710544006	26230.166028591	42239.803769449	20666.690192483	37341.812785555	32281.906868968	96874.083875115	65884.976217891	44252.259032364	0.35969916774233973	0.6316451675469026	0.8398945565147901	1.1411146132875372	0.1904437028599973	insig
LIPID-N-0564	C38H72NO10P	PS(18:1_14:0)	GP	PS	LMGP03010882	125.209241849	73.7675699	93.247614753	0.0	77.664737403	84.479607539	61.14489719	107.093500819	50.718133498	121.28330185899999	149.613800161	128.40409588100002	0.999124368792371	0.2675274265416594	0.6112304232897235	1.3606959110397379	0.44434468869892313	insig
LIPID-N-0565	C38H72NO10P	PS(16:0_16:1)	GP	PS	LMGP03010909	1308.638527716	743.2221328310001	838.5056830469999	663.953295155	871.89658028	700.5078961410001	398.368269572	584.082316967	415.37040719	501.91454480199997	498.941434483	505.63646796	1.8026403636863197	0.010777367351438163	0.17328351503716	0.5665047261622921	-0.8198401028619434	down
LIPID-N-0566	C39H74NO10P	PS(17:0_16:1)	GP	PS	LMGP03010230	852.230646136	998.358088877	1048.132103809	838.7603610580001	871.89658028	489.682680867	339.218776952	679.902817699	566.4141916230001	1556.087646498	854.4457853260001	1131.697116237	0.020922155215020263	0.9811080174831166	0.9900015103485865	1.0056296397203768	0.00809907719348195	insig
LIPID-N-0567	C40H76NO10P	PS(16:0_18:1)	GP	PS	LMGP03010007	14944.328865888001	12281.389188566001	10878.888387809	12855.76628163	11539.807680176002	13718.591135741	6627.593751382	8208.153187768	6959.860655236	13920.88213166	12387.748132635	8451.456028311999	1.473454456430796	0.04661289965733098	0.3159573888102829	0.7420179142805164	-0.43047407713605723	down
LIPID-N-0569	C41H78NO10P	PS(18:0_17:1)	GP	PS	LMGP03010313	2213.376275272	1362.8380260860001	1456.542199431	1846.056682515	1146.653905998	1775.56697261	876.552721957	1673.335950296	1366.057756267	2509.572724009	2110.3781444789997	1487.166082235	0.09842508369219219	0.8988161584200255	0.9639680701371435	1.0226536624532132	0.0323176367153121	insig
LIPID-N-0598	C46H78NO10P	PS(18:0_22:6)	GP	PS	LMGP03010040	10864.930986281	7923.476895849	6830.929917926	7603.7154226719995	7290.227709064	8933.905399025	7197.709342899	8067.240686691	6737.737442835	14874.367209171001	14995.695107926002	8669.090089127	0.831998051247166	0.30714438524328785	0.6502219331659337	1.2243738091305203	0.29204408927707604	insig
LIPID-N-0570	C42H80NO10P	PS(18:0_18:1)	GP	PS	LMGP03010025	24274.436887564	18501.318551808	17167.681010662	19675.593516398	19635.990211348002	21306.803671315	15998.868786939	16592.447001883	15178.419514079	27269.673216814	24878.44154061	17084.27377397	0.19150134888813364	0.8073755485774642	0.9277998773157502	0.9704740696420153	-0.04323842919071811	insig
LIPID-N-0575	C40H74NO10P	PS(16:1_18:1)	GP	PS	LMGP03010901	1619.6421284379999	974.587658189	997.532622935	964.1824711219999	904.867459366	1270.932148815	424.023471191	620.015004741	536.797763303	1231.9027201439999	837.288239436	830.636665444	1.4158062410189942	0.04384279257037939	0.3046852655396063	0.6656021885070772	-0.5872679178039153	down
LIPID-N-0577	C42H78NO10P	PS(18:0_18:2)	GP	PS	LMGP03010031	3396.805561138	2408.7369763379997	2407.089590126	2559.394933507	2406.874173294	2747.45626288	1877.818229558	2610.404082462	2132.3828390510002	4195.334341048	4049.180830058	2618.863198473	0.48970844652290135	0.5663572752629022	0.8056750588958282	1.0978017744253654	0.1346175763185373	insig
LIPID-N-0581	C42H76NO10P	PS(18:2_18:1)	GP	PS	LMGP03010350	149.847189439	106.57076424899999	98.30756284	90.93102979700001	111.73464579200001	112.514875527	74.11502689699999	82.081531878	70.709222614	162.473857208	133.485707025	107.72886010299999	0.2645834397165128	0.71331610745728935	0.880289653687202	0.9413173520621237	-0.08724690534482309	insig
LIPID-N-0589	C44H78NO10P	PS(18:0_20:4)	GP	PS	LMGP03010039	969.361872382	713.112920626	766.2207103710001	1026.893526155	468.919169226	829.843932462	374.138356933	616.492192214	636.7532088830001	2395.154514708	1372.6036712060002	1182.478397094	0.660604869579397	0.37526733647551885	0.6984181381539949	1.37769903858232	0.46226076252201287	insig
LIPID-N-0593	C44H76NO10P	PS(18:0_20:5)	GP	PS	LMGP03010884	189.429465895	130.341194937	121.80017896	135.220712413	119.42785091200001	151.76425071100002	132.908197272	116.60509464200001	125.499615007	210.148111083	221.6754929	180.27354704200002	0.8254374274849192	0.31214702258757104	0.6547474132324661	1.1640673183851484	0.2191744921741373	insig
LIPID-N-0595	C46H80NO10P	PS(18:0_22:5)	GP	PS	-	3170.6211242490003	2662.288237005	2793.8141939459997	3304.088712017	2648.660619926	3083.8794787429997	2540.577604697	2701.9972081620003	2476.673818273	4653.007178254	5112.948675243	3028.740679674	0.7359410364259849	0.36944751038100837	0.6917967507829765	1.1613845854042109	0.21584579096270834	insig
LIPID-N-0574	C40H74NO10P	PS(18:2_16:0)	GP	PS	LMGP03010877	90.069873975	65.368684391	65.417900272	39.076826167	41.030427307	69.901268185	26.831065025999997	53.194469157	46.27566925	53.395164341000005	39.462355547	81.61277280600001	0.7033873289651513	0.3062602038971182	0.6502219331659337	0.8109999921969797	-0.3022261943256756	insig
LIPID-N-1291	C41H80NO10P	PS(17:1_18:1)	GP	PS	LMGP03010259	710.86537308	443.714706168	502.38056010099996	427.219062408	236.65764321900002	407.44589476699997	209.161157638	398.07781554400003	340.959131036	1178.507555804	662.2812713569999	460.65876205800004	0.3907676120770272	0.5917527044419149	0.818517286326736	1.1910954281063248	0.25228900358031786	insig
LIPID-N-1355	C44H84NO10P	PS(16:1_22:6)	GP	PS	LMGP03010044	151.05889178	149.357539487	181.435281418	187.741221003	121.259566417	149.521429272	71.62077118399999	110.264032093	126.240025715	210.910899145	171.232307983	211.467762425	0.20016913965981217	0.806599222102617	0.9277998773157502	0.9589119502094259	-0.06052974557523943	insig
LIPID-N-1238	C41H80NO10P	PS(17:0_18:0)	GP	PS	LMGP03010312	2843.46149232	1762.973609326	2410.70383876	1795.1039503010002	989.126372587	1566.2369716279998	734.0238240780001	2180.620954175	1565.968647428	4386.03135655	3671.7148204759997	2618.863198473	0.7810644620055427	0.33371176479224346	0.6635655901071199	1.3333697955349701	0.41507695161751257	insig
LIPID-N-1275	C45H86NO10P	PS(18:0_21:1)	GP	PS	-	5048.7597519890005	3062.4238202459997	3686.5336064999997	3727.388333485	2106.472830508	3446.468944729	1931.266566263	4121.690656519	3739.074075419	11060.426899127	7068.908906711	5694.757924656999	1.0456640269325521	0.1769116559356645	0.5223829153808462	1.59484057371387	0.6734122139537724	insig
LIPID-N-1277	C45H86NO10P	PS(21:0_18:1)	GP	PS	LMGP03010685	283942.248451869	148961.365641967	201675.07376735	199891.487915592	120893.22331613199	191761.233041836	99057.58402603699	199038.90777206302	148082.141600769	480556.47906553204	251872.77366631103	240485.637200467	0.5428948280401034	0.46645824629330446	0.7480322049564967	1.237087482543472	0.3069475263198903	insig
LIPID-N-1283	C50H80NO10P	PS(21:0_24:1)	GP	PS	-	1336.911582327	843.850289408	910.790655724	838.7603610580001	578.822099514	788.725539412	356.322244698	715.130942969	636.7532088830001	1971.807140293	1262.79537751	972.098804973	0.2902811993841899	0.6991506110877824	0.8744618446687706	1.116471014796763	0.15894579719551674	insig
LIPID-N-1286	C39H76NO10P	PS(15:0_18:2)	GP	PS	LMGP03010344	362.298999803	174.31649170900002	160.111214478	224.192021741	167.05245403700002	165.594982919	97.27597280299999	173.674657578	127.350641777	423.347374415	289.276223707	181.36171734599998	0.052871872448798644	0.9153520092584266	0.9716571771114689	1.0308882163780064	0.04388790358830318	insig
LIPID-N-1288	C39H76NO10P	PS(16:1_17:1)	GP	PS	LMGP03010209	791.645529112	447.676444615	599.965273215	446.816267105	461.592307207	433.61214489	201.32206825400002	454.442815975	363.17145227599997	1117.484510843	826.993711902	609.375370282	0.3573439929713924	0.6729296377200294	0.8589528585368836	1.123056921101074	0.16743105125509766	insig
LIPID-N-1336	C46H68NO10P	PS(20:1_20:4)	GP	PS	LMGP03010550	541.227045413	266.228823701	383.110355185	379.79382704	194.161843508	343.15168018	177.44847786	326.91700249999997	275.062578023	1086.972988363	700.027872315	442.522590324	0.7304458530030304	0.3429763988226585	0.670824745461856	1.4276174190524045	0.5136094096287456	insig
LIPID-N-1335	C46H68NO10P	PS(18:1_22:4)	GP	PS	LMGP03010339	4685.249049846	2995.074266631	3444.378948034	3421.6719402020003	2967.37911776	4149.219662309	2847.014735137	3276.215650053	3024.5777421959997	7055.789573581	4838.427941000999	3736.051377322	0.5331129676845998	0.4891580730432722	0.7588292091404087	1.1437985467967082	0.1938329777018236	insig
LIPID-N-1333	C45H78NO10P	PS(19:0_20:5)	GP	PS	LMGP03010473	346.95077015699997	176.297360933	252.27455464099998	267.697816169	169.25051264299998	213.81564386	117.58634075	244.48318937	233.599578375	686.509255808	340.062559541	284.012449363	0.6543161961563484	0.37743135950994827	0.698984590424884	1.3365149018090197	0.41847592336185124	insig
LIPID-N-1332	C44H84NO10P	PS(18:2_20:3)	GP	PS	LMGP03010359	1292.482496509	764.615520449	975.847131132	968.101912062	707.0421848489999	885.914468439	491.72469768300004	954.682194801	866.2805283639999	2364.642992227	1472.1174373679999	1247.768615339	0.7698114544008701	0.3206443153876402	0.6601331626403063	1.3223474357032785	0.40310128267887324	insig
LIPID-N-1331	C44H84NO10P	PS(18:1_20:4)	GP	PS	LMGP03010631	811.84056812	594.260767189	643.336256821	607.5133456259999	402.977411054	459.778395013	244.793382108	394.555003017	459.05463896199996	1376.832451926	875.034840394	583.984729853	0.25960043193597077	0.7112513950750052	0.8793188855554422	1.1177792164544738	0.16063525546061638	insig
LIPID-N-1330	C43H74NO10P	PS(17:1_20:4)	GP	PS	LMGP03010270	98.147889579	36.685698028000004	47.708081966	35.00060759	35.755086653	54.575321683999995	31.000035289	40.864625312	34.947385418	209.38532302099998	35.344544534	63.476601071000005	0.37969034214896896	0.574180001324917	0.8070190825567781	1.348019925739726	0.4308418218561422	insig
LIPID-N-1327	C49H96NO10P	PS(23:0_20:4)	GP	PS	-	617.9681936430001	451.63818306300004	513.2233060030001	450.735708045	297.83694107900004	467.254466476	272.942839439	524.899066514	551.605977463	1209.019078284	672.575798891	642.0204794040001	0.922540455891656	0.2274495555413063	0.5754492132062934	1.3839007492219753	0.46874047928984885	insig
LIPID-N-1325	C47H84NO10P	PS(21:0_20:4)	GP	PS	LMGP03010643	197.103580718	281.679603647	253.720254094	296.309735028	172.913943652	259.04587621400003	132.908197272	224.755439219	209.536230365	308.16637705200003	265.598810378	327.901984961	0.006780779948824754	0.9703152151370431	0.9853533107221929	1.0055409334173282	0.00797181186323489	insig
LIPID-N-1324	C46H82NO10P	PS(20:0_20:4)	GP	PS	LMGP03010638	662.397279461	447.676444615	672.250245891	658.46607784	362.679669948	601.823752821	184.93124499799998	549.558754203	540.4998168430001	1334.879108515	888.7608771060001	681.92005722	0.567890664151804	0.46826140738393296	0.7480322049564967	1.2276621369076501	0.29591357335092927	insig
LIPID-N-1322	C44H84NO10P	PS(18:1_20:3)	GP	PS	LMGP03010335	10259.079816042	6140.694594283001	7915.204508073	7486.132194486	5495.14651437	7700.353607528001	3848.2802427379997	7362.678181303	6700.716907435	13348.791085153998	9608.225698442	8669.090089127	0.40302052326612	0.6199504914633125	0.8338728018118455	1.1009225104913392	0.13871292697300927	insig
LIPID-N-1321	C42H76NO10P	PS(18:2_18:2)	GP	PS	LMGP03010023	561.422084421	400.13558324	531.294549172	474.252353682	269.262179204	388.75571610800006	185.64388948799999	373.418127856	317.636193734	881.02021162	665.712780535	457.03152771099997	0.2794278072941587	0.7161742896067675	0.8822343979399393	1.0972679440448732	0.13391586333756456	insig
LIPID-N-1318	C40H70NO10P	PS(16:1_18:3)	GP	PS	LMGP03010212	577.578115628	393.79680172400003	520.451803271	415.460739589	333.372221872	399.969823304	152.862242975	263.506377015	176.217748505	652.1837930180001	463.25373903199994	329.715602135	0.846352237424784	0.27972878377816845	0.6242348085057222	0.7716870157370241	-0.37391226345705003	insig
LIPID-N-1317	C47H86NO10P	PS(21:0_20:3)	GP	PS	LMGP03010614	232.242948592	187.390228587	258.780202182	137.964321071	246.91525004599998	229.51539393299998	90.149527909	383.986565436	139.937623813	1079.345107742	332.856390267	478.79493379300004	0.9394592119313849	0.22480906956859098	0.5748492160265406	1.9376964573208284	0.9543425883915492	insig
LIPID-N-1315	C45H82NO10P	PS(21:0_18:3)	GP	PS	LMGP03010391	1991.230846185	1315.297164711	1680.6256147279998	1387.482092591	908.5308903760001	1263.456077352	694.828377161	1328.1003226560001	1177.253025726	3600.3596526809997	2165.2822913279997	1799.10823607	0.597835668041785	0.43483969790093624	0.7275465803798007	1.2595538964563802	0.3329128564800304	insig
LIPID-N-1311	C43H78NO10P	PS(19:1_18:2)	GP	PS	LMGP03010493	207.201100222	91.51615814700001	123.60730327700001	126.98988644	76.93205120100001	119.990946991	44.540280587	77.50187559300001	110.32119549299999	142.259973565	154.074762093	130.94315992399999	0.3776458427960636	0.5788568628882209	0.8094583773721463	0.8839562401285074	-0.17795314349716165	insig
LIPID-N-1310	C43H78NO10P	PS(19:0_18:3)	GP	PS	LMGP03010383	521.032006405	435.79122927199995	469.85232239699997	423.29962146800005	252.41039656	418.660001963	164.264554806	391.03219049	293.572845724	957.299017821	586.788069441	446.149824671	0.3117165634431041	0.6709721028580051	0.8588500922213999	1.1261623064871853	0.17141476870540875	insig
LIPID-N-1303	C47H88NO10P	PS(23:0_18:2)	GP	PS	-	1906.411682351	1283.603257128	1442.085204896	1446.2737066829998	941.501769462	1401.763399429	691.2651547139999	1377.4196980329998	1166.146865106	3535.522667411	2182.439837218	1802.7354704170002	0.6512155689341299	0.3968921564170035	0.7101737415211922	1.2771302198326868	0.3529056338337176	insig
LIPID-N-1302	C47H88NO10P	PS(21:0_20:2)	GP	PS	LMGP03010583	2435.52170436	1715.432747951	1991.4509972370001	1779.4261865429999	1110.019595903	1652.21179346	876.552721957	2124.2559537439997	1710.3487354889999	4958.122403057	2885.899218711	2513.673402412	0.859720003856354	0.2637951263388567	0.6089314459493331	1.4104046746513528	0.4961091614533387	insig
LIPID-N-1300	C45H84NO10P	PS(19:0_20:2)	GP	PS	LMGP03010470	630.085217048	309.015598938	440.93833332599996	350.39801999300005	195.99355901299998	319.22825149700003	138.965675432	282.177283408	250.629024659	846.69474883	686.3018356030001	341.685475479	0.30696358561133535	0.7070531769438104	0.8780732594536852	1.1339451209198201	0.1813508204453414	insig
LIPID-N-1298	C44H84NO10P	PS(20:0_18:2)	GP	PS	LMGP03010356	359.471694342	221.857353084	311.909657099	235.558400465	172.913943652	279.231269166	104.758739941	182.12940764299998	190.285551957	579.7189271269999	367.17148204800003	217.27133738	0.09438378347073871	0.8982759877011813	0.9639680701371435	1.0382007158690874	0.05408538762221559	insig
LIPID-N-1297	C44H84NO10P	PS(18:0_20:2)	GP	PS	LMGP03010569	1126.8831766439998	669.533797699	972.232882499	1030.812967094	553.178082447	811.1537538030001	424.023471191	827.8609438310001	810.749725264	1937.4816775020001	1324.5625427139998	972.098804973	0.5814848453971658	0.44329321789588083	0.7296309423740813	1.2194088998202322	0.2861819806130538	insig
LIPID-N-1274	C44H84NO10P	PS(21:0_17:1)	GP	PS	LMGP03010272	14257.697539617	9587.407043978	10625.890983441	10504.101717917	6301.101336477	10578.641121020999	4632.189181074	9828.64695016	8255.579394243001	24447.357387381002	15235.900750387	12006.145688289	0.5016243412407695	0.510269481314995	0.7707253636547017	1.2029102275802883	0.26652897912463924	insig
LIPID-N-1273	C44H84NO10P	PS(20:0_18:1)	GP	PS	LMGP03010951	13207.555511203998	7883.85951137	9577.758879632	9798.602348804001	5092.169103316	9158.187542934	4739.085854483	9370.681321658001	7478.148150839001	23341.314697469	14858.434740806	11788.511627474	0.6901053241173701	0.3666332219616682	0.68911216320583	1.308088792560266	0.38746047374009046	insig
LIPID-N-1270	C43H82NO10P	PS(21:0_16:1)	GP	PS	LMGP03010681	109457.111423125	67349.553614719	85657.69262161599	75253.266038811	51654.377235075	79620.161087546	30964.403064254	58478.68794719	52939.365622275	150650.642246734	92993.89872421	80161.879066822	0.0308128310546489	0.980854449279442	0.9900015103485865	0.9940227458443492	-0.008649230080293415	insig
LIPID-N-1239	C42H82NO10P	PS(15:0_21:0)	GP	PS	LMGP03010678	2172.986197256	1604.5040714089998	1828.809808715	1959.720469761	1241.903112248	1715.758400901	1004.828730048	2099.596266056	1469.7152553879998	5110.680015459	3366.310503633	2078.4052807820003	0.8527960760596859	0.2695152167704755	0.6119685450101886	1.4376656349639925	0.5237281800397345	insig
LIPID-N-1240	C42H82NO10P	PS(16:0_20:0)	GP	PS	LMGP03010035	9249.327865644	6536.868439076	7156.21229497	6741.438415977	4212.945661017	7177.028605075	3399.314214419	5530.815667294	4923.731208226	16247.385720786999	10363.157717606	7798.553845867	0.42444662148528756	0.5756446962254728	0.8082521449043373	1.1750296628873125	0.23269717718198518	insig
LIPID-N-1242	C42H76NO10P	PS(16:0_21:0)	GP	PS	LMGP03010198	171657.831567631	101816.678111664	127221.551910586	115623.50771588199	76565.708100217	119617.143417909	52023.047725905	103922.969544705	86628.05283645	275747.88441617397	156819.969435292	138923.075486846	0.3521011047642248	0.638362348401686	0.8398945565147901	1.142543485682537	0.19224907590447443	insig
LIPID-N-1243	C42H76NO10P	PS(18:0_19:0)	GP	PS	LMGP03010317	8320.356071278	5189.877366781	6939.3573769409995	6231.911093839	3597.489251407	5980.857170895	3010.922967698	5742.184418911	5108.833885227	14149.718550263	9814.116249123	6674.111198324	0.5742613038831824	0.4600378254151021	0.7447200562013888	1.2272496802290322	0.29542879079681156	insig
LIPID-N-1244	C43H70NO10P	PS(17:0_21:0)	GP	PS	LMGP03010243	1369.2236447389998	1529.231040899	1734.839344235	1109.201785885	926.8480454239999	1181.219291252	734.0238240780001	1877.659076859	1354.951595647	4386.03135655	2374.6043511860003	2339.56615376	1.110811431579153	0.15191434290785738	0.49851640696133015	1.6644457352118414	0.7350418360432496	insig
LIPID-N-1245	C43H70NO10P	PS(18:0_20:0)	GP	PS	LMGP03010952	275.864232849	198.483096241	217.577767756	205.378705231	138.844035263	203.34914381	120.436918708	196.572939003	148.08214160100002	434.789195345	339.376257706	243.02470124299998	0.5768578759092123	0.46630758263554073	0.7480322049564967	1.1958739522146677	0.25806533427005063	insig
LIPID-N-1252	C47H76NO10P	PS(18:0_24:0)	GP	PS	-	374.819923988	308.619425093	304.681159831	319.826380665	275.123668819	347.263519485	188.85078969	256.81303321400003	263.956417403	499.626180616	449.52770232	326.451091222	0.15929043413281252	0.8643787849262066	0.9514302650514118	1.028436081201165	0.040452131053223137	insig
LIPID-N-1255	C37H70NO10P	PS(15:0_16:1)	GP	PS	LMGP03010205	1506.549909994	883.4676738869999	1666.168620193	1117.0406677639999	630.110133648	941.985004416	384.82802427400003	683.425630226	577.520352243	1666.691915489	1053.4733176510001	819.754962403	0.7832249185426433	0.3142483588067914	0.6551602147244622	0.7687837874416527	-0.3793501828445786	insig
LIPID-N-1258	C39H76NO10P	PS(15:0_18:1)	GP	PS	LMGP03010145	827.996599326	590.299028741	820.434439878	560.480054352	330.075133963	717.702860507	312.850930845	581.264066945	492.373120823	1727.71496045	1002.00067998	903.181352382	0.6461717066942785	0.40836835119384185	0.7130899127445766	1.3047571136360254	0.3837812676640763	insig
LIPID-N-1259	C39H76NO10P	PS(18:0_15:1)	GP	PS	LMGP03010172	13974.966993506001	8478.120278559	11384.883196543999	10112.157623965	5971.392545615	8485.341111208001	3990.809140617	9582.050073275	7848.353504840999	23417.59350367	15338.846025728	11933.60100135	0.5584691997888002	0.4702136408963451	0.7480322049564967	1.234636669213365	0.30408654574184973	insig
LIPID-N-1261	C41H80NO10P	PS(17:0_18:1)	GP	PS	LMGP03010327	2908.0856171459995	2135.377023431	2273.362390675	2422.214500624	1487.352989889	2018.5392951770002	1026.20806473	1937.5468898170002	1591.8830222079998	4080.9161317470002	2951.097893093	2676.898948023	0.24889207624112575	0.7366908334193125	0.8954828505167615	1.0769818332603098	0.10699391442593784	insig
LIPID-N-1354	C49H96NO10P	PS(21:0_22:6)	GP	PS	LMGP03010004	2334.54650932	1446.034533492	1810.738565546	1618.7291080220002	981.799510567	1599.879293215	819.541162805	1648.676262608	1651.115878849	4080.9161317470002	3273.6597558259996	2354.075091148	0.9341027155583985	0.24166434569862918	0.5906396797181417	1.4122108948099306	0.4979555519072207	insig
LIPID-N-1264	C42H80NO10P	PS(16:0_20:1)	GP	PS	LMGP03010534	876.464692945	685.380751491	657.7932513559999	752.5326603880001	494.56318629300006	631.728038676	281.138251067	535.467504095	507.18133498300006	1331.065168205	892.1923862839999	700.056228955	0.08417942098839275	0.8809239189628479	0.9552019798998257	1.0362668414062548	0.05139554858794665	insig
LIPID-N-1262	C41H80NO10P	PS(19:0_16:1)	GP	PS	LMGP03010214	48871.994399255	30228.064357665	36142.486338235	32688.137435609	21137.996925275	33604.941228969	11580.472952683998	23673.300181031	20361.294470106	60641.650929698	37746.600958167	29779.593988172	0.31991608981369574	0.7014955193475412	0.874801323573332	0.9067924718505442	-0.14115568094691872	insig
LIPID-N-1267	C43H82NO10P	PS(16:0_21:1)	GP	PS	-	13611.456291363	8557.355047517	10083.753688367	9720.213530013001	6081.295475901999	9943.175046614	4275.866936376	8489.978189923	8255.579394243001	25896.654705197998	15990.832769551002	12840.409588079	0.6494549703709431	0.40213049988818006	0.7117468113192754	1.3060847330737322	0.38524849567443487	insig
LIPID-N-1268	C43H82NO10P	PS(18:0_19:1)	GP	PS	LMGP03010318	164.791518305	111.721024231	176.736758194	103.473240803	77.664737403	108.40303622200001	75.183993631	112.73000086200001	146.231114831	537.765583716	286.87416728200003	198.046995342	0.9840573595721044	0.2034940919608618	0.5492372377869239	1.8266687488721316	0.8692150369824121	insig
LIPID-N-1352	C48H82NO10P	PS(20:2_22:4)	GP	PS	LMGP03010587	565.461092223	554.643382709	375.88185791800004	395.86353489199996	292.708137665	553.229288308	262.965816587	567.1728168369999	440.54437126199997	1056.4614658819999	929.9389872419999	576.7302611590001	1.0008888579139092	0.209824555565018	0.5584498809622143	1.4003329359333694	0.48576987568144236	insig
LIPID-N-1351	C48H82NO10P	PS(20:1_22:5)	GP	PS	-	67.855331067	47.540861375	37.588185792	40.370241676999996	35.718452343	34.875873378	33.137968756999996	27.513165835	36.465227369000004	59.116074806	56.963052355	44.614982467	0.10946799423471015	0.8921997273632194	0.9624545886444631	0.9767437069002037	-0.0339480396441326	insig
LIPID-N-1348	C47H80NO10P	PS(21:2_20:4)	GP	PS	-	151.05889178	108.551633473	161.195489069	130.90932738	86.82331492700001	146.90480426	57.011559152	96.877344491	94.032159916	101.450812247	209.322059859	190.42980321299999	0.030809825120560578	0.8307022297478999	0.9328591618935711	0.9537589606132927	-0.06830338868422196	insig
LIPID-N-1346	C46H68NO10P	PS(18:1_22:5)	GP	PS	-	961.283856779	578.413813397	755.377964469	877.954770453	388.323687015	736.393039167	319.977375739	609.44656716	525.691602683	1357.762750376	885.329367928	845.145602831	0.15166060752676103	0.8156984637155791	0.9306808342227502	1.0571476468797854	0.08017688527836367	insig
LIPID-N-1339	C48H84NO10P	PS(20:0_22:5)	GP	PS	-	191.852870576	114.89041499	155.774116118	117.191284092	104.40778377299999	134.19548277200002	59.505814865	121.18475092700001	101.436266997	373.003362322	241.92139705	138.560352052	0.5490896151421901	0.48841743970166485	0.7588292091404087	1.26554664303224	0.3397606804483895	insig
LIPID-N-1338	C48H84NO10P	PS(18:1_24:4)	GP	PS	-	2298.195439105	1834.284901389	1799.8958196439999	2194.886926132	1806.0714877229998	2321.320189454	1222.1852993139998	1722.6553256729999	1525.2460584879998	3104.5474123759996	2625.104521182	1762.835892601	0.12481575493770175	0.880496032885294	0.9552019798998257	0.9761657705214012	-0.034801930704243665	insig
LIPID-N-1337	C47H82NO10P	PS(21:0_20:5)	GP	PS	LMGP03010672	1502.5109021920002	958.740704398	1236.073032768	1179.751722796	718.032477878	1113.934648079	595.058148646	1278.780947279	1103.211954926	3169.384397646	2048.610979275	1639.509924806	0.9503684507579184	0.22219761731146426	0.5704177638443559	1.4658656438888311	0.5517528771564868	insig
LIPID-N-1265	C42H80NO10P	PS(19:0_17:1)	GP	PS	LMGP03010264	3905.720544139	2484.010006849	3119.09657099	3017.9695234309997	1824.3886427710001	2829.69304898	1225.7485217610001	2620.972520043	2195.317749231	5873.468077468	3362.878994455	3006.977273593	0.16961214362600946	0.8003703637420334	0.926877840525292	1.0642857005163784	0.08988548485213885	insig
LIPID-N-1269	C43H82NO10P	PS(19:0_18:1)	GP	PS	LMGP03010332	90473.774755645	53087.29520219	69754.998632793	61535.222750486	38832.368701546	63172.803867582996	24728.76378204	48614.81287176	46645.874604242	125860.03023144901	80983.616601157	66378.388548545	0.12267920443916962	0.8692964702159014	0.9527415113613702	1.0433985463835518	0.06129032858112891	insig
LIPID-P-0332	C40H77NO11S	SHexCer(d18:1:/16:0)	SP	SHexCer	LMSP06020002	147.827685538	319.712292748	108.788883878	110.13629040100001	219.805860575	238.860483263	213.43702457400002	138.798813561	179.54959669099998	430.975255035	171.232307983	141.46213953	0.20636636035247122	0.7094079785206584	0.8793188855554422	1.1138067037544273	0.15549888103375575	insig
LIPID-P-1568	C49H99N2O6P	SM(d18:1/26:0)	SP	SM	LMSP03010026	14.096137228	14.737667025999999	13.535361134	13.149724352	14.983432829000002	11.401008982	13.005761930999999	14.866268864	11.235732494	18.32598319	12.593638683	12.187507406	0.0698295904847154	0.9658703647242639	0.9837436135163486	1.0038040090811935	0.005477613184562614	insig
LIPID-P-1567	C47H89N2O6P	SM(d18:2/24:2)	SP	SM	-	7.068263653	0.0	6.198436407000001	5.604800544	4.689191692	5.99954735	4.115521926	5.160920352	6.534124498	9.859035701	7.171854182000001	6.057481359	0.8918694529367583	0.26415773571383405	0.6089314459493331	1.3159209290532152	0.39607280313849746	insig
LIPID-P-0749	C37H73N2O6P	SM(d18:2/14:0)	SP	SM	LMSP03010034	24.23404681	26.741734523	24.034753415	24.300533825	24.728159315	21.306803670999997	19.063240090999997	25.716531446999998	23.693142656	28.985946356	22.476385116	23.21429982	0.25478328918776444	0.8172691998822414	0.9309777472224099	0.9848878841104899	-0.02196859188575889	insig
LIPID-P-0765	C47H91N2O6P	SM(d18:2/24:1)	SP	SM	LMSP03010080	3.25140128	2.65436476	1.722189474	1.8695733280000002	2.271327226	2.074609831	1.888507897	2.254600017	2.609947746	3.337197771	2.7280497969999997	2.520927871	0.6137470889302893	0.4324583191527993	0.7269963237784544	1.1080484620623832	0.14802098106951303	insig
LIPID-P-0764	C46H89N2O6P	SM(d18:2/23:1)	SP	SM	-	19.770943189	22.185735308	18.974805328	19.793176745	18.500326598	17.587458118	18.706917847	19.375468898	19.250678408	24.027823953000002	24.192139705	21.763406081	0.998009083658061	0.1793818911089531	0.5229438181481345	1.0899218364985197	0.12422467615874735	insig
LIPID-P-0763	C45H87N2O6P	SM(d18:2/22:1)	SP	SM	LMSP03010070	5.533440688	4.7937035219999995	5.204518033	5.310842473	5.073851948	2.2054410819999997	4.86379864	5.266604728	4.220341036000001	8.161832262999999	5.233051496	4.189455671	0.48950144814593877	0.4373696083891153	0.7275465803798007	1.1355989443648706	0.1834534130686777	insig
LIPID-P-0762	C43H83N2O6P	SM(d18:2/20:1)	SP	SM	LMSP03010057	28.475005001	20.997213774000002	18.251955601	23.124701543	28.574761875	23.54962511	23.873590395	23.60284393	21.286807855	23.646429922	24.535290623	23.395661538000002	0.16264921102040994	0.8087514383125769	0.9277998773157502	0.9815864967510205	-0.02681269226422798	insig
LIPID-P-0760	C49H97N2O6P	SM(d18:1/26:1)	SP	SM	LMSP03010009	16.883052611	20.601039929000002	13.535361134	13.149724352	16.980002729000002	13.438238455999999	14.074728665999999	13.985565732000001	13.60504676	19.031562147	17.843847726	13.674673488	0.22231764732532117	0.804541179045071	0.9277998773157502	0.9749227253287385	-0.03664022290012148	insig
LIPID-P-0759	C48H95N2O6P	SM(d18:1/25:1)	SP	SM	LMSP03010083	10.057129426	9.72606789	6.794787432000001	10.739268174000001	7.839742361	8.092847359	9.905758403	7.292221931	7.2930454739999995	12.013911977000001	10.809253910999999	7.998051735	0.12236857244613725	0.7440206559371099	0.8999094262651051	1.0387306457009755	0.05482159602199332	insig
LIPID-P-0756	C45H89N2O6P	SM(d18:1/22:1)	SP	SM	LMSP03010072	48.266143228999994	49.719817521	33.973937158000005	36.450800738000005	44.877029867	37.754160891	40.798897018000005	47.029547235	42.388513033	51.488194186	46.325373903	42.620003576	0.7397143905653811	0.3297567686890407	0.6624019178337518	1.0781090342872777	0.10850309207081084	insig
LIPID-P-0751	C40H79N2O6P	SM(d18:1/17:1)	SP	SM	-	13.672041408	16.936431865	13.119722541	11.817114432999999	11.942785091	15.251185785999999	15.30404041	16.927114192	18.140062346	18.917143938	15.253058295999999	14.780979964	1.5101216005478848	0.02789584092507551	0.2550899259321688	1.200426179641894	0.26354668758406236	up
LIPID-P-0750	C39H77N2O6P	SM(d18:1/16:1)	SP	SM	LMSP03010041	14.944328866	15.787527715	11.366811953	12.424627778	13.060131549000001	10.896374157999999	11.651737402	12.400300095	12.457410162	15.656224972999999	11.049459553	12.749728729000001	0.4259871108016901	0.6921119367343105	0.8689288548781124	0.9679542883608303	-0.046989177048972416	insig
LIPID-P-0748	C49H99N2O6P	SM(d20:0/24:1)	SP	SM	LMSP03010088	18.11494999	16.064849406	13.137793784000001	14.835083955999998	16.760196869	13.51299917	12.667255799000001	15.482761056	13.43845435	19.641792597000002	14.275078181	13.493311770999998	0.4037612287580563	0.6711294624220867	0.8588500922213999	0.9629192638027787	-0.0545132548604406	insig
LIPID-P-0746	C47H95N2O6P	SM(d18:1/24:0)	SP	SM	LMSP03010008	8.441526305	8.418694202000001	6.722502458999999	6.741438416	8.261036927000001	7.812494678999999	8.017250506	6.7814141139999995	6.6266758370000005	10.545544957	8.458670124	6.565294167999999	0.05354487766082048	0.892508760981348	0.9624545886444631	1.0128703967706854	0.01844958391376468	insig
LIPID-P-0745	C46H93N2O6P	SM(d18:1/23:0)	SP	SM	LMSP03010078	66.643628726	63.783989012	54.93657923399999	53.10842473100001	58.798067704	42.426705556	46.500052933	55.66043792600001	49.237312081999995	74.943927092	58.850382403000005	58.035749551	0.035030543501815545	0.9152794067837003	0.9716571771114689	1.0103929764441806	0.014916515651040027	insig
LIPID-P-0741	C42H85N2O6P	SM(d18:1/19:0)	SP	SM	LMSP03010055	644.2217443540001	520.9686059019999	495.152062834	505.60788119800003	430.453143626	487.813663001	436.494749755	487.909534981	379.46048785199997	600.695598832	540.462695537	408.063864028	0.6730090607131642	0.41142104297683324	0.71750995581257615	0.9250603435596572	-0.11238061626950287	insig
LIPID-P-0747	C48H97N2O6P	SM(d18:1/25:0)	SP	SM	LMSP03010027	17.468708742	18.04571863	17.005039822	15.775749782	19.782527452	14.858692034	13.255187503	18.670906393	14.623111482999999	21.167368721	18.873300479	16.558324794	0.04224803118567292	0.9804165445194089	0.9900015103485865	1.0020572201474858	0.002964892630949683	insig
LIPID-P-0739	C40H81N2O6P	SM(d18:1/17:0)	SP	SM	LMSP03010044	62.604620925	88.941028156	59.273677595	47.817179462	45.060201418000005	53.080107391999995	44.71844171	78.911000603	64.78593695	61.404438991999996	73.43429641	56.584855812	0.3956189240999145	0.6490070312374925	0.8469697331540317	1.064640286483754	0.09036606466050782	insig
LIPID-P-0727	C35H73N2O6P	SM(d18:0/12:0)	SP	SM	LMSP03010079	0.7189433890000001	0.942893751	0.7373067209999999	0.58595642	0.622783272	0.755083218	0.6004029820000001	0.512569223	0.705241199	0.9077177940000001	0.439233175	0.812500494	0.6076898528529402	0.49020211854631923	0.7595924719816838	0.9116880956873096	-0.13338775708707745	insig
LIPID-P-0728	C36H75N2O6P	SM(d18:0/13:0)	SP	SM	LMSP03010033	2.160869174	2.2978083	1.541477042	2.351664564	2.161424296	1.887708045	1.941956234	2.1665297040000002	1.804751101	2.440921798	2.058905507	1.868025689	0.24244446229052988	0.9009187367568158	0.9646706827166935	0.9903345006418603	-0.014012195040359322	insig
LIPID-P-0729	C37H77N2O6P	SM(d18:0/14:0)	SP	SM	LMSP03010030	27.263302660999997	27.732169135	26.022590164	28.415946811999998	28.757933425	25.044839403	28.683940698	24.835828315	30.727044382	30.702219495999998	29.339403471999997	36.090981752	1.1768901811602648	0.12135617934599477	0.44293395962888277	1.105016996457372	0.14406856012909025	insig
LIPID-P-0740	C41H83N2O6P	SM(d18:1/18:0)	SP	SM	LMSP03010001	4.907394479	4.397529677	3.7588185789999997	3.21394157	3.77333394	2.8035267989999997	4.418395834	3.4699703389999996	4.201830768	4.0237070269999995	5.867880694	3.989957782	0.8821228112045704	0.28203558308357896	0.6264410532604757	1.136392887891608	0.1844617075696807	insig
LIPID-P-0731	C40H83N2O6P	SM(d18:0/17:0)	SP	SM	LMSP03010046	462.46639328199996	509.083390558	348.774993164	407.62185771	388.323687015	370.06553744900003	204.88529070099997	246.596876886	301.717363512	301.30128449299997	202.45904150299998	255.720021458	2.1472679564069423	4.586569498274831e-4	0.06296696268383765	0.6083972416554787	-0.7169144826845564	down
LIPID-P-0732	C41H85N2O6P	SM(d18:0/18:0)	SP	SM	LMSP03010020	75.93334667	66.557205925	64.875762977	72.50965738100001	58.065381502	62.612098508	43.471313853000005	56.89342231	50.533030821000004	78.185776356	70.517513608	54.408515204	0.9640975049656604	0.22958934575981454	0.5754492132062934	0.8838010745714397	-0.17820640968750537	insig
LIPID-P-0730	C39H81N2O6P	SM(d18:0/16:0)	SP	SM	LMSP03010004	7.855870174	9.11199843	7.4272809429999995	7.094188101	7.65657081	7.775114322	7.322422129	5.671728168	8.459192339	9.973453911	9.333704963999999	8.233821967	0.37655726647275845	0.629007773989765	0.8391879817423092	1.04418703121032	0.06238014565564558	insig
LIPID-P-0735	C35H71N2O6P	SM(d18:1/12:0)	SP	SM	LMSP03010002	16.357981596	15.292310409	12.107732923	11.836711637	10.532364153	11.681361662	10.297712872	11.907106340999999	12.309328020999999	15.484597659	11.289665196	12.205643577	0.5225870922144384	0.5570437630377366	0.8023740671525167	0.9445509063920408	-0.08229954240264363	insig
LIPID-P-0736	C37H75N2O6P	SM(d18:1/14:0)	SP	SM	LMSP03010028	13.02580016	16.203510252	11.34874071	10.660879355	12.455665433	10.858993800999999	9.549436157999999	10.16331414	9.588318669	12.05205138	11.975967031	10.210664687000001	1.2708330795951654	0.09419823278325633	0.3915246015707066	0.8522695192988815	-0.23061835848844114	insig
LIPID-P-0737	C38H77N2O6P	SM(d18:1/15:0)	SP	SM	LMSP03010038	395.822764556	435.79122927199995	357.810614749	358.628845966	353.521092424	332.685180131	327.816465122	357.565471484	399.821782322	442.417075965	303.68856225400003	375.418754906	0.25208190357876525	0.8605878770069479	0.9488533002897119	0.9876775225766792	-0.017888017167691134	insig
LIPID-P-0738	C39H79N2O6P	SM(d18:1/16:0)	SP	SM	LMSP03010003	123.99753950899999	152.725017167	115.836668714	128.753634863	95.249206249	121.112357711	116.695535139	134.923719782	135.495159565	135.58557802200002	124.049056785	132.756777097	0.5425328922175237	0.42789065025512674	0.7269566435376688	1.0567071336675777	0.07957558925581168	insig
LIPID-P-0734	C45H93N2O6P	SM(d18:0/22:0)	SP	SM	LMSP03010022	8.663671734	8.339459433	9.342832718	8.191631564	9.451652005	6.840605388999999	9.994838964	11.572439151	10.550852589	12.128330186	12.507850954	9.3038561	1.917011158938883	0.0032223850814382805	0.11106721097980009	1.2995939246182011	0.3780609044404833	up
LIPID-P-0094	C18H39NO2	SPH(d18:0)	SP	SPH	LMSP01020001	7.7548949789999995	6.81419013	6.361077596	5.80077259	6.923884608	6.466801816	7.268973792000001	7.679731309	8.144517788	7.322765395	7.274799457	5.44085152	0.8135456886098437	0.30533619066947365	0.6502219331659337	1.075022329931758	0.10436662720750488	insig
LIPID-P-0096	C18H37NO2	SPH(d18:1)	SP	SPH	LMSP01010001	241.532666535	212.34918080900002	204.205047811	225.75979811599998	237.02398632	184.285161578	249.425571289	235.32387680000002	235.820810499	267.738609765	245.352906228	244.47559498200002	1.5666233047730342	0.02164219264489799	0.22742706518931502	1.1325370679405335	0.17955827045589096	up
LIPID-P-0097	C18H35NO2	SPH(d18:2)	SP	SPH	LMSP01080010	15.590570114	14.262258413	14.673849452999999	14.188376200999999	15.642850411	12.634560774	16.49771993	18.600450142	15.622665939000001	19.107840953	18.221313735	17.410724865	1.974716465065871	0.001537763208135867	0.07557007765696261	1.212297123898021	0.2777433346520527	up
LIPID-P-1281	C20H41NO2	SPH(d20:1)	SP	SPH	-	1.660032206	1.3707615030000002	1.304743757	1.25030166	1.395767215	1.024221791	1.0974725140000001	1.32457751	1.414184452	1.586599169	0.933370496	1.864398454	0.14056704650727003	0.8291744739067837	0.9328591618935711	1.0268272637706932	0.03819350720496378	insig
LIPID-P-1280	C19H39NO2	SPH(d19:1)	SP	SPH	-	1.001673935	0.998358089	0.871033921	0.921068621	0.9744726490000001	0.8298439320000001	1.083219624	1.155482509	1.095807848	1.182321496	0.9676855879999999	0.986607742	1.635570008224628	0.01030250566860177	0.17328351503716	1.1562907701729646	0.20950423515489883	up
LIPID-P-1279	C17H35NO2	SPH(d17:1)	SP	SPH	LMSP01040002	3.905720544	4.0409732169999995	3.7588185789999997	4.115412986	4.286214281	3.4277787660000003	4.917246977	5.460359417	5.442018704	5.225098225	5.833565602999999	4.896766368	2.2395581963394138	3.536574390364714e-5	0.012165815902854617	1.3501238793525345	0.43309178648215835	up
LIPID-P-0835	C50H94O6	TG(15:0_16:0_16:1)	GL	TG	LMGL03015005	63.412422485	45.163818306	66.863599726	74.861321945	66.308101273	50.463482379	54.160981193999994	53.899031662	45.905463896	61.785833023	50.786335835	62.388430766999996	0.9380115930421742	0.260162081744904	0.6088354440805637	0.8960787197065483	-0.1583026175803033	insig
LIPID-P-0837	C51H96O6	TG(16:0_16:0_16:1)	GL	TG	LMGL03010017	747.216443294	792.347689585	943.318893428	862.277006695	648.427288696	609.299824285	450.74763954300005	505.52359761599996	416.48102325199994	736.0904798380001	480.411284922	567.6621752919999	1.871589369266326	0.006282612582371001	0.15437276630968746	0.6858556597934585	-0.5440231056771252	down
LIPID-P-0836	C50H94O6	TG(14:0_15:0_18:1)	GL	TG	LMGL03014173	19.993088617999998	22.859230845	28.335709289	28.611918859	18.427057978	19.400405448	20.48852907	17.860659512	18.769411448	28.718970535	18.186998643	23.141755133	0.6653919981566148	0.5041145058644478	0.7707253636547017	0.9239898024879097	-0.11405116530371875	insig
LIPID-P-0838	C51H96O6	TG(14:0_16:0_18:1)	GL	TG	LMGL03014226	589.6951390319999	776.500735793	878.2624180189999	756.452101328	600.802685571	523.325002453	527.356922153	450.92000344800005	436.84231772199996	697.951076738	535.31543177	620.257073322	1.4157609138368343	0.06817937903296796	0.35664306156837305	0.7923909452522945	-0.33571570041747	insig
LIPID-P-1104	C57H100O6	TG(18:1_18:2_18:2)	GL	TG	LMGL03010327	14.237502501	23.770430688	9.559687636	7.76049306	15.752753340999998	7.831184857999999	11.829898524	19.903890777	6.052857538	12.605072725	11.066617099	12.786001073	0.21086193954043247	0.8079434701828184	0.9277998773157502	0.9408491577049432	-0.08796465447881688	insig
LIPID-P-0842	C53H100O6	TG(16:0_16:0_18:1)	GL	TG	LMGL03010005	1698.402780569	1980.8692239620002	2258.90539614	2645.6226341770002	1868.349814886	1538.20170364	1683.6226061979999	1587.027043386	1404.9293184370001	2040.458065873	1672.860724282	1849.8895169270002	1.2168230674246956	0.15769680481816026	0.5034589406723631	0.853918855466909	-0.22782911213469706	insig
LIPID-P-0844	C54H102O6	TG(16:0_17:0_18:1)	GL	TG	LMGL03010051	119.958531707	126.37945648899999	106.258909834	101.12157624	120.160537114	115.879107686	89.436883419	139.503376067	84.777026066	144.548337751	124.220632244	147.99116135399998	0.4686300500348304	0.594740684491105	0.8216497809836952	1.0590341696679146	0.08274913854192836	insig
LIPID-P-0847	C55H104O6	TG(16:0_18:0_18:1)	GL	TG	LMGL03010085	1130.922184446	1045.898950252	1134.874071021	1022.974085215	1329.825456477	811.1537538030001	833.7940525930001	1011.0471952319999	762.6230292439999	1022.136003092	820.1306935460001	1135.3243505839998	1.1098204007189496	0.13659198204758788	0.4687046566021968	0.8624704264358946	-0.21345310635934603	insig
LIPID-P-0848	C55H104O6	TG(16:0_16:1_20:0)	GL	TG	LMGL03010095	16.27720144	17.431649171	15.866551502	17.715873047	21.137996925	16.073553647	14.217257562999999	18.494765766	13.623557027	14.759948999999999	14.927064924000002	21.255593273	0.5748790176453163	0.43372388884420576	0.7269963237784544	0.9308665758232437	-0.10335369852394184	insig
LIPID-P-0849	C56H106O6	TG(17:0_18:0_18:1)	GL	TG	LMGL03010119	50.891498299999995	56.652859805	44.093833333	42.721906241	56.050494447	45.604035928	51.666725481	72.922219308	43.684231772	57.590498681999996	71.032239985	75.80919785100001	1.4591525182138658	0.06601484070139171	0.3542133939169766	1.2590766730994452	0.33236614050905156	insig
LIPID-P-0850	C56H106O6	TG(17:0_17:0_19:1)	GL	TG	LMGL03012999	17.690854170999998	17.352414402	18.071243169000002	17.206345724000002	17.474565916	14.578339354	16.141397685	23.285790803	15.474583797000001	23.532011713000003	23.746043511999996	24.229925437	1.4673166809706104	0.06220619212391031	0.34529600648657016	1.2347866247036718	0.3042617607752695	insig
LIPID-P-0834	C49H92O6	TG(14:0_16:0_16:1)	GL	TG	LMGL03014221	220.125925187	206.802746982	203.482198084	192.052606037	216.142429565	148.400018553	145.735798081	176.4929076	148.08214160100002	185.73889309900002	152.015856586	142.187586399	1.7326717954358684	0.014273517979692544	0.19589783746566145	0.800546285259632	-0.32094327729996247	down
LIPID-P-0840	C52H98O6	TG(15:0_16:0_18:1)	GL	TG	LMGL03015010	106.225905182	118.455979593	171.31538524299998	134.436824226	127.12105603200001	81.11537538	108.32196238799999	94.763656975	88.84928496	148.743672092	84.758276697	110.993371016	0.8946891369506497	0.3008077368946878	0.648441867003733	0.8615887625444345	-0.21492866154092174	insig
LIPID-P-0833	C49H92O6	TG(12:0_16:0_18:1)	GL	TG	LMGL03013326	81.184056812	65.368684391	64.695050545	60.359390469	90.853089038	68.406053892	62.712715067	65.876594254	55.901008454	78.185776356	66.914428971	64.564771375	0.7501135720638559	0.3070455522621758	0.6502219331659337	0.9147971690350245	-0.12847619374802022	insig
LIPID-P-0799	C55H106O6	TG(14:0_16:0_22:0)	GL	TG	LMGL03014240	1.736773355	2.202726577	1.58665515	1.963639911	1.6045827819999998	1.255980006	1.011955175	1.370374073	1.0847016870000001	1.71627314	1.146124065	2.147322733	1.059800817533697	0.19679828791765772	0.5460644269496328	0.818981435459231	-0.28809734543189364	insig
LIPID-P-0829	C47H88O6	TG(12:0_14:0_18:1)	GL	TG	LMGL03013217	40.390078016	42.786775238000004	31.335535655	32.100221295	34.54615442	31.474260861999998	29.503481860999997	31.176890863	26.765847094	22.731084248000002	28.104060168	27.60325338	1.7659328246035062	0.010351644987914193	0.17328351503716	0.7801451220234932	-0.35818557687494007	down
LIPID-P-0851	C57H108O6	TG(16:0_18:0_20:1)	GL	TG	LMGL03010205	63.412422485	76.461552045	59.273677595	54.480229058999996	62.278327163	58.313357416	49.885114258	72.922219308	54.790392392	73.609047984	70.002787232	86.690900891	0.7066467511311343	0.40101088589140277	0.7110708492094977	1.0900030340031197	0.12433215072253469	insig
LIPID-P-0800	C55H106O6	TG(16:0_18:0_18:0)	GL	TG	LMGL03010069	341.296159234	449.65731383900004	337.93224726200003	321.39415704099997	408.472557568	321.471072936	290.402629429	352.281252694	257.292721031	299.394314338	288.246770953	424.386418589	0.9475793610237891	0.20343048840987574	0.5492372377869239	0.8769761908003595	-0.18939041969799733	insig
LIPID-P-0801	C56H108O6	TG(15:0_18:0_20:0)	GL	TG	LMGL03015132	2.4516777359999997	1.8105144709999998	2.16854918	2.151773076	2.209048899	1.4727860780000002	1.9134504540000001	3.325535025	2.369314266	2.8985946360000003	2.196165874	3.079521961	1.3922348104533648	0.057288018965314165	0.34210044911937026	1.2868666449216895	0.3638625580820657	insig
LIPID-P-0802	C56H108O6	TG(17:0_18:0_18:0)	GL	TG	LMGL03010098	2.290117424	2.32157873	1.915551776	2.143934194	2.43251819	1.9325644730000002	2.013220683	3.043710023	2.121276678	2.265480544	2.216754929	2.393974669	0.7348400083427694	0.35617433283110633	0.683536794945052	1.0781015694016371	0.10849310273723091	insig
LIPID-P-0804	C57H110O6	TG(18:0_18:0_18:0)	GL	TG	LMGL03010002	60.450517088999995	76.461552045	56.864148387	50.168844026	74.611908757	51.460323058	40.739480284	63.64550901	49.97772279	51.233899715	49.29937712	62.630276617	0.9941475610823624	0.16822027317506752	0.5152163310146805	0.8581389876428119	-0.22071676354494185	insig
LIPID-P-0806	C57H110O6	TG(16:0_18:0_20:0)	GL	TG	LMGL03010175	27.546033206999997	33.87286373	27.323719672	25.358782879	30.882723411	25.717685835	19.455194561	26.879059581	18.880473054	27.269673216999998	28.412895994	30.722674918000003	0.8853630001817134	0.22169957528161863	0.5702030197897332	0.888215376565021	-0.17101854778625317	insig
LIPID-P-0832	C48H90O6	TG(14:0_15:0_16:1)	GL	TG	LMGL03014168	10.864930986	8.478120279	18.251955601	9.955379986	20.258773483	11.176726837999999	12.150588544000001	15.394690743	9.25513385	7.437183605	10.569048268	10.55525195	0.6319447441573669	0.3467613254094441	0.6720332165681621	0.8275136141326126	-0.2731450477650423	insig
LIPID-P-0807	C58H112O6	TG(15:0_16:0_24:0)	GL	TG	-	0.389360352	0.610107721	0.451781079	0.611432787	0.732686202	0.527063038	0.37413835700000003	0.37694094	0.399821782	0.484370419	0.292021431	0.515067277	1.5504652682536402	0.0392824400088697	0.28966582372437405	0.735112354301681	-0.44396332710691844	down
LIPID-P-0810	C59H114O6	TG(16:0_16:0_24:0)	GL	TG	-	21.406741348	20.680274697999998	17.059253552	19.283649422	18.756766769000002	19.774209021	12.685071911	19.199328272	11.550407045	18.421331698	17.946793001	17.918537674	1.360499767422823	0.06627454931841285	0.3542133939169766	0.8355054889050398	-0.2592787886953704	insig
LIPID-P-0816	C63H122O6	TG(18:0_20:0_22:0)	GL	TG	LMGL03011114	16.438761752	24.285456686	19.516942623	19.753982335	21.650877267	21.269423314	14.288522012	21.559612665	15.881809687	19.527374387000002	19.250766489	20.167422969	0.9062694819620765	0.21912665840277282	0.5661964536234133	0.9004198709944834	-0.1513301995025931	insig
LIPID-P-0823	C45H84O6	TG(12:0_14:0_16:1)	GL	TG	LMGL03013212	4.846809362	6.259546747999999	4.770808197	4.899301174	5.971392546000001	3.999698233	5.879317038	5.21376254	4.109279429	3.44780204	2.83785809	3.453127098	1.2148932740619074	0.13351735236945564	0.46748060269814495	0.81115865027122	-0.3019439836816105	insig
LIPID-P-0825	C46H86O6	TG(12:0_15:0_16:1)	GL	TG	LMGL03013269	7.997235447	6.259546747999999	4.8792356560000005	6.427883141000001	8.902137352999999	6.167758957	8.444837199	5.248990665	7.626230292000001	5.072540612	5.250209042	3.917413095	0.721824579453025	0.37934177984266126	0.700077078703097	0.8751390041326441	-0.19241590691909216	insig
LIPID-P-0827	C47H88O6	TG(12:0_16:0_16:1)	GL	TG	LMGL03013322	37.522382477	31.852377121	27.359862158000002	22.575979811999996	33.520393738	27.3250412	24.229912639000002	23.180106427	24.95184086	21.739459767	22.956796401	29.634504614	1.348763101400895	0.05435286808723623	0.337524686105081	0.8142531527280491	-0.2964506942467595	insig
LIPID-P-0828	C47H88O6	TG(10:0_16:0_18:1)	GL	TG	-	2.3547415480000002	1.917481409	1.250530027	0.842679802	1.890330401	1.1027205409999998	1.040460955	0.887748757	0.0	1.346320929	1.279952923	0.69280176	1.3804354104643815	0.05281442285239232	0.33254884910390264	0.5606982366492179	-0.8347035622356748	insig
LIPID-P-0809	C59H114O6	TG(16:0_18:0_22:0)	GL	TG	LMGL03010459	7.229823965	7.091511822	6.722502458999999	6.584660778	8.169451151	5.980857171	5.273569222	8.48997819	5.55308031	8.085553457	5.902195786	7.435830411	0.21535485320374984	0.7941826064274672	0.9224820747354108	0.9751405069704691	-0.03631798463561438	insig
LIPID-P-0852	C57H108O6	TG(18:0_18:0_18:1)	GL	TG	LMGL03010188	138.336017205	183.42849013900002	154.509129096	139.532097447	172.547600551	147.46550962	151.43695399700002	193.754688982	144.009882707	205.952776742	204.174796092	230.32938102900002	1.3769742561301113	0.07438277444331097	0.37478138645703385	1.207133716874573	0.2715854954688692	insig
LIPID-P-0854	C58H110O6	TG(15:0_16:0_24:1)	GL	TG	-	5.89695139	7.170746591	5.276803005	5.643994952999999	5.568415135	4.934207166	4.70345363	5.5660437929999995	4.405443713	7.475323007999999	7.652265467	8.524000715	0.6332222590337866	0.43376742864979	0.7269963237784544	1.1111999923954916	0.1521184945588451	insig
LIPID-P-0900	C50H92O6	TG(14:0_16:1_17:1)	GL	TG	LMGL03014248	9.289717944	11.40980673	7.228497268	10.582490537	14.287380937	8.298439325	6.841387097999999	9.582050073	7.663250828	8.848341519	7.13753909	7.617192129	1.3516486781225205	0.0863891936647254	0.3846975096526284	0.7805666657468096	-0.35740624137084404	insig
LIPID-P-0901	C51H94O6	TG(16:0_16:1_16:1)	GL	TG	LMGL03010018	227.80004001	240.477523789	291.66986475	342.951082208	266.33143439599996	194.004054481	149.655342773	182.12940764299998	155.116043327	245.617755967	148.927498326	190.792526648	1.8164183774312435	0.012246186407260138	0.18933429771224664	0.6859104746538542	-0.5439078074126233	down
LIPID-P-0902	C51H94O6	TG(14:0_16:0_18:2)	GL	TG	LMGL03014227	28.878905781	44.371470617	39.395310109	30.610833738	31.395603752	29.792144783	33.031072084	33.501947131	26.913929235999998	50.725406123999996	30.64337696	37.360513773	0.13727197032816096	0.7682726146580056	0.9058454776252243	1.037819482904264	0.053555524845079264	insig
LIPID-P-0903	C51H94O6	TG(14:0_16:1_18:1)	GL	TG	LMGL03014251	287.98125625299997	283.264299027	393.953101087	415.460739589	313.956037521	241.477108275	179.230089083	210.66418911099998	186.21329306299998	312.361711393	199.370683243	220.535848292	1.7827415038392138	0.013356928760309188	0.1909864718104825	0.675781650912735	-0.5653709164729365	down
LIPID-P-0906	C52H96O6	TG(16:0_16:1_17:1)	GL	TG	LMGL03010025	79.164552911	62.991641322	98.668987703	94.850470736	61.17929786	59.808571709	69.83915996100001	50.023937883	65.526347658	94.20432565799999	58.678806943999994	69.280176026	0.7688508413922364	0.4037188309589457	0.7117468113192754	0.8924574315242061	-0.16414473783923922	insig
LIPID-P-0907	C52H96O6	TG(15:0_16:0_18:2)	GL	TG	LMGL03015011	8.845427085	13.549145492000001	16.87854112	16.971179268	13.188351634000002	9.905794689	12.221852992999999	12.224159468	8.255579394	9.572990178	7.892471109	9.176902898	1.448652158014259	0.06998083330193366	0.35664306156837305	0.7479849184401061	-0.41891891342554627	insig
LIPID-P-0899	C50H92O6	TG(15:0_16:1_16:1)	GL	TG	LMGL03012901	6.623972795	9.508172275	10.915030874000001	14.541125886	21.724145887	10.429119692	10.368977321000001	7.292221931	12.179756147	5.492074046	10.843569002999999	13.27567771	0.6726948282203287	0.3638551763302677	0.6862435945883301	0.8062247419864847	-0.31074603658862165	insig
LIPID-P-0908	C52H96O6	TG(15:0_16:1_18:1)	GL	TG	LMGL03015035	27.869153831	26.543647601	30.287403551	31.277138696999998	21.614242957	28.29693049	24.978189353	23.955125183000003	19.250678408	37.910566681999995	25.221592458000003	28.763968371	0.35861576454182376	0.7493402341888604	0.9004823472332901	0.9649861438718315	-0.051419867854739905	insig
LIPID-P-0911	C53H98O6	TG(14:0_18:0_18:2)	GL	TG	LMGL03014342	266.170614125	284.848994406	426.481338791	337.463864893	315.055066824	310.630769313	234.103714767	243.426345611	239.152658685	427.161314725	260.794697529	299.24683362	0.80720854112841	0.3247575175633003	0.6620242135808907	0.8779970606167263	-0.18771198501371136	insig
LIPID-P-0912	C54H100O6	TG(16:0_17:1_18:1)	GL	TG	LMGL03010061	251.226285259	219.08413617	248.660306007	229.67923905599997	195.627215912	223.160733189	199.896779276	303.314158569	173.25610567299998	265.450245579	223.04809657099997	285.463343102	0.47714683993683626	0.5592127401157438	0.8023740671525167	1.0606907357406499	0.08500407279163642	insig
LIPID-P-0913	C54H100O6	TG(15:0_17:0_19:2)	GL	TG	-	30.494508902	31.060029431999997	26.926152321999997	24.535700281	29.490619626999997	24.259851899	26.688536128000003	45.092000345	22.693588199999997	35.393366076999996	36.373997286999995	39.899577816	1.265767523312424	0.11672660543018763	0.437645256326807	1.2361032810024584	0.3057992907867987	insig
LIPID-P-0915	C55H102O6	TG(16:0_18:1_18:1)	GL	TG	LMGL03010100	1593.388577728	1965.0222701710002	1897.4805327570002	1552.09861205	1959.935590125	1654.080811326	1562.473043001	1831.8625140079998	1493.7786033979999	1605.6688705279998	1684.871006405	1730.190783478	0.8410926000432265	0.23311408714447787	0.5754492132062934	0.9328599939714497	-0.10026752094817981	insig
LIPID-P-0916	C55H102O6	TG(16:0_18:0_18:2)	GL	TG	LMGL03010104	313.427005403	297.130383594	305.404009558	273.968921673	363.046013049	263.90532266599996	267.598005768	331.144377532	227.67629271099997	371.859180229	336.974201281	273.85619319200003	0.018876024049377375	0.9616760777570035	0.9810293937841776	0.9957215676626084	-0.006185715153830206	insig
LIPID-P-0918	C55H102O6	TG(14:0_18:0_20:2)	GL	TG	LMGL03014350	27.707593519	29.237629746	23.49261612	26.377837523	24.838062245	24.67103583	19.740252356	26.033584574000002	19.472801621	27.193394411	31.020842969	26.406266046	0.3673951345379263	0.6143474666652174	0.831793007435645	0.9586909176315637	-0.060862330189829596	insig
LIPID-P-0910	C53H98O6	TG(16:0_16:1_18:1)	GL	TG	LMGL03010043	1462.120824176	1331.144118503	1969.765505434	1775.506745603	1450.7186797939999	1300.83643467	1011.955174942	1049.798133028	1047.681151825	1540.8318852579998	1019.15822587	1186.105631441	1.7267330437221504	0.015343715176535178	0.2010388776287336	0.73793994450708	-0.43842468414001806	down
LIPID-P-0894	C49H90O6	TG(14:0_14:1_18:1)	GL	TG	LMGL03014145	20.598939788	24.32507407	22.950478825	23.712617684	29.856962728000003	20.933000098	15.46438542	14.584443862	16.029891828	21.472483946	19.902753232000002	16.866639712999998	1.84342441026062	0.005143325573198495	0.13566781045729423	0.7327064369386752	-0.44869280485664315	down
LIPID-P-0893	C49H90O6	TG(12:0_16:0_18:2)	GL	TG	LMGL03013327	4.200568114	4.8729382910000005	5.565942896	5.448022906	5.495146514	5.121108953	3.9195446919999997	4.192146907	5.812224057999999	4.919983	4.872743033	5.078128086	0.6447418830159516	0.3825981683696916	0.7033139317792945	0.9378265102443404	-0.09260703351100183	insig
LIPID-P-0892	C49H90O6	TG(14:1_16:0_16:1)	GL	TG	LMGL03014627	18.135145029	21.710326695	18.251955601	21.517730758000003	18.830035389000003	17.606148297	13.932199768	17.015184505	14.252906129000001	19.374816775	15.030010199999998	12.368869123	1.8434118045830241	0.0108302196898225	0.17328351503716	0.7925284197323117	-0.3354654242766785	down
LIPID-P-0855	C58H110O6	TG(16:0_18:1_21:0)	GL	TG	LMGL03010455	2.649589118	2.361196115	1.8432668030000001	2.641703193	2.623016603	2.2876778680000003	2.323221035	3.3220122130000003	2.654372388	3.142686815	2.405487934	4.352681216000001	1.2425905199929286	0.10335984573246974	0.413439382929879	1.2633550930316997	0.3372601964920238	insig
LIPID-P-0856	C59H112O6	TG(18:0_18:1_20:0)	GL	TG	LMGL03010382	14.580818164	14.301875797000001	13.661859836	11.131212267999999	12.785374223	10.952444694	11.936795197	15.782200120999999	10.550852589	15.86599169	16.436928963	19.369431413	1.0686263800876465	0.19445746062217012	0.5446819643327825	1.1618400051349271	0.21641141152140853	insig
LIPID-P-0857	C59H112O6	TG(16:0_24:0_16:1)	GL	TG	-	20.195039008	23.136552536	15.685839070999998	19.753982335	21.504340025999998	12.709321487999999	14.252889788	19.903890777	14.623111482999999	18.07807707	17.226176074	20.167422969	0.623749627546763	0.4631433075118977	0.7479873135403419	0.9227021237589864	-0.11606311758569465	insig
LIPID-P-0858	C59H112O6	TG(16:0_18:1_22:0)	GL	TG	LMGL03010511	32.231282257	28.603751594000002	29.094701502	26.652198389000002	30.44311169	26.465292980999997	23.481635926	34.488334639	24.988861395	33.944068759000004	32.873857925	40.98774812	0.8279507510132657	0.34487329367898245	0.6720332165681621	1.0995684745848973	0.13693744945712072	insig
LIPID-P-0860	C59H112O6	TG(14:0_20:1_22:0)	GL	TG	LMGL03014499	22.537663533000003	26.147473756	21.468636885	17.872650684	19.782527452	19.475166163	13.005761930999999	20.32662828	12.846125784000002	22.578526635	18.70172502	21.43695499	1.006003097411456	0.1792210731387196	0.5229438181481345	0.8555326771823413	-0.22510513519478706	insig
LIPID-P-0861	C60H114O6	TG(15:0_24:0_18:1)	GL	TG	-	3.211011202	4.0409732169999995	2.696229481	1.724554013	2.564401707	2.317582154	1.8101170030000002	2.6914287710000004	2.2878690880000003	2.601107291	2.5976524480000003	4.171319499	0.04492379999739566	0.8885600328310078	0.9597006320058609	0.9761242162132102	-0.034863345959939375	insig
LIPID-P-0862	C60H114O6	TG(16:0_23:0_18:1)	GL	TG	-	12.076633327	15.094223487	12.433015300000001	13.404488013	14.580455418	11.550530410999999	7.554031588	12.999178224000001	7.441127615	12.05205138	10.122952075	11.570877567	1.5622305012545246	0.03177601265969161	0.26697164098645887	0.7801456747358818	-0.35818455476364675	down
LIPID-P-0865	C61H116O6	TG(16:0_24:0_18:1)	GL	TG	-	67.047529506	69.330422839	60.719377048000005	62.319110938	82.060854615	56.070535977	49.172469768	72.569938055	52.939365622	80.474140542	71.718541821	73.270133808	0.07919367949238579	0.9468996504920144	0.9781786179256846	1.0065319402874642	0.009392954040863571	insig
LIPID-P-0867	C61H116O6	TG(16:0_20:1_22:0)	GL	TG	LMGL03010823	2.249727345	2.5473978219999998	2.562502281	2.363422887	2.7182658089999996	1.966206795	2.02391035	2.733702521	2.113872571	2.9329200980000003	3.283954283	2.8364972589999997	0.8645616988414749	0.30128924496927034	0.648441867003733	1.105315407056733	0.14445810831992176	insig
LIPID-P-0868	C62H118O6	TG(16:0_25:0_18:1)	GL	TG	-	6.5835827170000005	7.24998136	8.059774453	6.46707755	8.755600113	5.308010739	5.02414365	7.82064381	4.8867106730000005	8.657644504	6.93164854	8.99554118	0.011379060897530381	0.9842066158595739	0.9906863960664036	0.9974614721235066	-0.0036669779131113757	insig
LIPID-P-0871	C63H120O6	TG(16:0_26:0_18:1)	GL	TG	-	113.092218445	138.660845677	123.60730327700001	117.191284092	117.22979230700001	110.64585766200001	77.678249344	114.491407126	85.887642128	123.190272014	111.18089736799999	123.325967795	1.079746113921203	0.15670694048537193	0.5022183758778769	0.8824685495491298	-0.18038323204805434	insig
LIPID-P-0872	C63H120O6	TG(18:0_20:1_22:0)	GL	TG	LMGL03011188	36.391460292	41.598253703000005	34.371504508	31.277138696999998	36.561041476	32.707812653000005	27.90003176	38.046375291	29.246222965999998	40.427767286	32.221871182	40.625024685	0.2046320269420386	0.7944340541871089	0.9224820747354108	0.9791462293302075	-0.030403761538840706	insig
LIPID-P-0884	C47H86O6	TG(14:0_14:1_16:1)	GL	TG	LMGL03014140	7.633724745	12.479476110999999	9.722328825	14.501931476	20.881556755	16.970682222	17.352893317	12.999178224000001	11.809550793	10.183220627999999	13.348570702	10.011166797000001	0.3666673586444618	0.6458100405001717	0.8469697331540317	0.921095713180279	-0.11857701701165706	insig
LIPID-P-0886	C47H86O6	TG(12:0_14:0_18:2)	GL	TG	LMGL03013218	4.200568114	4.0409732169999995	5.168375546	4.899301174	8.462525632	5.868716098999999	2.633221388	3.734181279	2.187913642	3.4744996219999997	3.6373997289999997	3.989957782	1.6085763304263132	0.020720883142378643	0.22409296473023843	0.6022333500596152	-0.7316054920499716	down
LIPID-P-0798	C55H106O6	TG(14:0_18:0_20:0)	GL	TG	LMGL03014348	27.505643129	38.310010790999996	29.31155642	29.199834999	33.227319257	30.913555501999998	24.336809313000003	29.133659598	22.767629271	24.866890821	26.765771589	33.697007083	1.2629309496994596	0.07658313246838439	0.37478138645703385	0.85726933045681	-0.22217956421317817	insig
LIPID-P-0853	C57H108O6	TG(16:0_20:0_18:1)	GL	TG	LMGL03010205	63.412422485	80.027116648	58.189403005	59.183558186999996	74.733992595	54.575321683999995	59.862137108999995	74.68362557100001	47.016079958	78.185776356	67.943881725	88.14179463	0.44093717676763194	0.5673685552834721	0.8056750588958282	1.0659062881964159	0.0920806055480793	insig
LIPID-P-0796	C54H104O6	TG(16:0_17:0_18:0)	GL	TG	LMGL03010041	33.564154830999996	38.943888943000005	33.431799863	28.180780355	37.000653197	31.100457289	28.113825106999997	44.739719092	26.32160067	43.478919535	38.089751876	48.967663683000005	0.8597228476142978	0.3025433710874975	0.648441867003733	1.1359386297222698	0.1838848938329193	insig
LIPID-P-2307	C55H102O6	TG(16:0_16:0_20:2)	GL	TG	-	21.16440088	21.353770234000002	19.589227595	19.753982335	22.346929158000002	18.615417944	16.177029909	19.974347028	13.660577563	22.616666039000002	20.863575802	21.001686869	0.6907856167781413	0.3766179204289711	0.6984181381539949	0.930552141147673	-0.10384110455172942	insig
LIPID-P-0792	C52H100O6	TG(15:0_16:0_18:0)	GL	TG	LMGL03015009	24.153266654	31.139264201	36.503911202	37.861799476	34.50952011	27.362421556999998	26.510375006	24.976740816	26.543723882	45.767283721000005	22.853851126	33.261738961	0.48907777988190637	0.6487418539182644	0.8469697331540317	0.9393491433364849	-0.09026660714898449	insig
LIPID-P-2338	C59H108O6	TG(16:0_22:1_18:2)	GL	TG	-	6.623972795	7.923476896	7.626064617000001	6.427883141000001	8.462525632	5.607053597999999	8.05288273	8.349065689	7.033901726	10.373917643	9.162129505	10.228800858	1.5291010041023358	0.029717939335836788	0.26039123411322224	1.2467654197655633	0.3181900461004742	up
LIPID-P-2339	C59H106O6	TG(20:0_18:2_18:2)	GL	TG	-	12.440144029	16.282745021	11.710165574000001	15.129042027	12.199225262	13.120505419	9.941390627	13.879881355999999	8.736846353999999	17.239010201	14.892749833	19.224342039	0.18043761021273538	0.7893108583219235	0.9210049301935737	1.0374916489652584	0.05309972388616807	insig
LIPID-P-2341	C58H104O6	TG(17:0_18:1_20:3)	GL	TG	-	4.119787958	5.150259982	3.65039112	3.304088712	4.029774111	3.281995373	4.70345363	4.650112536	4.072258894	4.386031357	5.59335996	5.585940894	1.5091916610707221	0.03923184953582835	0.28966582372437405	1.23176372883417	0.3007255515450393	up
LIPID-P-2342	C56H98O6	TG(17:0_18:2_18:3)	GL	TG	-	1.033985997	0.998358089	1.00476112	0.638868873	1.329825456	0.7849875040000001	0.25868995	1.014570008	0.555308031	1.853574991	1.074062373	1.385603521	0.21212217063857508	0.8234299995155215	0.9328591618935711	1.060617293061535	0.08490417651297023	insig
LIPID-P-2346	C59H104O6	TG(18:0_20:2_18:3)	GL	TG	-	13.409505901	14.539580104	14.203997131	11.915100456	12.968545774	13.681210777999999	11.295415157	19.833434527	12.698043642	17.200870798	19.422341948	19.840971878	1.4163967854337955	0.0911877857090608	0.3915246015707066	1.2424880735445147	0.3132320036420776	insig
LIPID-P-2348	C58H102O6	TG(17:1_19:2_19:2)	GL	TG	-	1.902372675	1.8263614240000001	1.3987142209999999	1.630487431	1.915974418	1.297098399	1.200805965	2.208803454	1.4178865059999999	2.082411409	3.0025705310000004	2.6297449019999997	1.085797130102202	0.20217623180129146	0.5492372377869239	1.2578690191132529	0.33098170336677996	insig
LIPID-P-2351	C59H102O6	TG(18:1_20:2_18:3)	GL	TG	-	38.249403881	43.182949082	37.226760928000004	42.329962146999996	44.327515216	40.744589477	31.677047554	50.728500388	32.8372149	56.064922558	47.354826657	53.683068334	0.7267350013740107	0.3670924532193847	0.68911216320583	1.1068205865789726	0.14642138306771824	insig
LIPID-P-2355	C59H106O6	TG(18:0_18:2_20:2)	GL	TG	-	18.579435887	22.700761306999997	19.733797540999998	18.538955644	19.416184351	18.54065723	18.742550071	23.567615805	18.066021275	26.278048736	25.83926411	28.002249158	1.3848267660289808	0.07554213709380012	0.37478138645703385	1.195608866389827	0.25774550089847137	insig
LIPID-P-2356	C59H104O6	TG(18:0_18:2_20:3)	GL	TG	-	21.204790958	26.424795448	26.528584971999997	23.359868	27.329195330999998	23.923428684	26.474742781	30.190503356	20.657458753	36.194293542	31.913035355999998	43.164088728	1.3261194188709178	0.09320902717213468	0.3915246015707066	1.2676835487235838	0.34219465110373903	insig
LIPID-P-2358	C61H106O6	TG(18:0_18:2_22:4)	GL	TG	-	8.643476695	10.855163347000001	8.059774453	7.3685489660000005	8.169451151	8.63486254	7.375870465	10.533209456	7.88537404	11.365542124000001	13.760351804	12.912954275	1.2498975420498528	0.12710567843081194	0.45310210756683217	1.233940193984407	0.3032724723374031	insig
LIPID-P-2361	C61H108O6	TG(18:0_20:1_20:4)	GL	TG	-	2.322429486	1.671853625	2.2372199040000003	2.018512084	3.08460891	2.141894474	1.9383930109999998	2.325056268	1.762177485	2.9367340389999996	2.3505837869999997	3.010604508	0.440253165120563	0.6278008801547312	0.8387913529290222	1.0628523320817975	0.08794116923778783	insig
LIPID-P-2366	C61H104O6	TG(18:0_16:1_24:6)	GL	TG	-	3.412961592	3.7636515260000003	4.084100956	2.814158595	3.95650549	3.472635195	3.848280243	5.143306289	3.546567291	6.064165093	4.323701563999999	6.746655885	1.5274740443764285	0.046868796724949514	0.31601976828137757	1.3798669056109256	0.46452911926784435	up
LIPID-P-2367	C58H102O6	TG(18:1_18:2_19:2)	GL	TG	-	0.662397279	0.0	0.0	0.442896826	0.743676495	0.0	0.0	0.44387437799999996	0.0	0.0	0.0	0.388114075	0.7250090295651114	0.34255988735747817	0.670824745461856	0.44997386816210055	-1.1520868742620074	insig
LIPID-P-2368	C61H106O6	TG(18:1_18:2_22:3)	GL	TG	-	67.451430287	78.046247424	57.105128414	68.98216053600001	69.238846081	55.696732403999995	58.43684813	87.36575066799999	58.862651286	88.10202116200001	84.758276697	97.93532736700001	1.172902330061263	0.1239116203416369	0.44401663955753223	1.1990825724677996	0.26193101053528467	insig
LIPID-P-2369	C63H106O6	TG(18:1_18:2_24:5)	GL	TG	-	2.257805361	2.218573531	2.7323719669999997	1.563856935	2.644997189	1.8241614369999999	1.7637951109999999	2.441309081	2.33229373	3.752917265	3.325132393	4.425225903	1.2743063011610776	0.11748008475286478	0.43808291766921936	1.36240686557889	0.44615761032261936	insig
LIPID-P-0771	C41H78O6	TG(10:0_16:0_12:0)	GL	TG	-	1.6196421280000002	0.9547789659999999	3.1335535660000002	2.50452276	5.018900483	2.384866797	1.574944322	1.011047195	2.554416943	2.7269673219999997	1.8495834469999999	1.08454307	0.8660583591019739	0.25092718895455224	0.5991981246842253	0.6916828387905078	-0.5318174324493867	insig
LIPID-P-0777	C45H86O6	TG(12:0_14:0_16:0)	GL	TG	LMGL03013211	5.452660532	7.646155203999999	6.686359972999999	6.780632825	6.594175817000001	8.560101826	3.67011912	5.319446916	3.479930328	7.475323007999999	3.7746600960000003	5.513396207	1.6316571525912231	0.023917953244852512	0.24085254191229757	0.700690682923754	-0.5131503820282827	down
LIPID-P-0782	C47H90O6	TG(14:0_14:0_16:0)	GL	TG	LMGL03012756	52.103200641	47.14468753	61.442226775	55.264117247	53.48609274	37.342976961	33.672452124	50.376219135	39.241767524000004	39.664979224	39.119204629	52.23217459600001	1.2642822779455625	0.0795293288657661	0.3748366745305926	0.8289460204058574	-0.27064993602315796	insig
LIPID-P-2387	C63H108O6	TG(20:0_18:1_22:6)	GL	TG	-	3.01309982	3.8706184639999996	2.837185178	2.724011453	2.608362879	2.668957513	2.900463072	3.734181279	2.476673818	4.462310163	3.980550646	3.736051377	1.1181272722338609	0.12955384523372052	0.45709254113230624	1.201328725535582	0.2646309768622759	insig
LIPID-P-2336	C58H104O6	TG(19:0_18:2_18:2)	GL	TG	-	2.968670734	5.348346905	2.985369372	4.50735708	2.9417351010000004	4.410882163999999	4.133338038	5.0728500389999995	3.6280124689999997	5.492074046	5.250209042	6.27511542	1.2325440104879677	0.08123913032049662	0.3748366745305926	1.2887977436837292	0.36602587341290466	insig
LIPID-P-2386	C63H110O6	TG(20:0_18:2_22:4)	GL	TG	-	0.731060412	0.938932012	0.881876667	0.536963409	0.9231846140000001	0.751345182	0.9193113909999999	1.130822821	0.699688119	1.659064035	1.3623091440000001	1.178851163	1.5026283140280443	0.045822857413644405	0.31213986040185493	1.4590632081116846	0.5450423836355298	up
LIPID-P-2378	C63H108O6	TG(18:1_20:2_22:4)	GL	TG	-	50.08369674	46.352339841	45.539532786	43.897738523	52.020720336000004	38.501768038	39.551769160999996	69.047125528	45.165053188	64.836985271	68.973334478	66.378388549	1.4867921078562176	0.06154077880722028	0.34422809609241917	1.280600721716192	0.3568207281449294	insig
LIPID-P-2377	C61H104O6	TG(18:1_20:2_20:4)	GL	TG	-	29.848267654	26.068238986999997	29.130843989000002	22.340813355	27.365829641999998	24.857937616999997	21.878185824000003	32.867840876	23.063793554	41.95334341	33.628789945	38.448684076999996	1.1117571353230025	0.1732720097316783	0.5217117842249219	1.201919155985474	0.2653398601245785	insig
LIPID-P-2376	C65H112O6	TG(18:1_20:1_24:5)	GL	TG	-	2.346663533	2.713790837	2.2191486609999997	3.104197224	2.7622269810000004	2.414771083	3.1035667510000002	3.910321905	2.898707922	4.30975255	3.8432902789999996	3.565571363	1.8584076258724775	0.003711753326739207	0.12160410899031306	1.390109320007568	0.47519834282730955	up
LIPID-P-2375	C63H110O6	TG(18:1_20:1_22:4)	GL	TG	-	3.154465093	3.454635927	3.1733103	3.762663302	3.348375943	3.924937518	2.565520162	4.0864625310000005	3.076406492	5.110680015	4.152126105	4.715404651	0.8432067121502981	0.28985063608160444	0.6358065279986227	1.1387336935734458	0.18743039508624018	insig
LIPID-P-2373	C61H110O6	TG(18:1_20:1_20:2)	GL	TG	-	2.580925985	2.872260375	1.980608251	2.457489469	2.776880705	2.026015367	2.7721870639999997	2.66324627	2.258252659	2.288364186	2.209891911	2.934432587	0.20985259831729888	0.7239189309880623	0.8875309457475409	1.0294126327926623	0.041821392296192444	insig
LIPID-P-2372	C62H104O6	TG(18:1_19:1_22:6)	GL	TG	-	2.043737948	1.7907057780000002	1.546898415	1.861734446	2.168751158	1.682116079	1.182989852	1.7191325130000001	1.473417309	2.8146879489999996	2.467255099	2.5789636209999998	0.5241662874968455	0.5329199621972887	0.7870664632737008	1.1029843432709996	0.14141231219348338	insig
LIPID-P-2379	C65H110O6	TG(18:1_20:2_24:5)	GL	TG	-	2.7424862969999997	3.133735112	2.229991407	3.162988838	2.710938947	2.0820859030000003	2.7935663980000003	2.99791346	2.717307298	3.6651966380000003	4.563907207	4.098774812	1.399159420921988	0.05741734594928982	0.34210044911937026	1.297246418970061	0.37545255334340666	insig
LIPID-P-2333	C58H96O6	TG(16:1_17:1_22:6)	GL	TG	-	1.00975195	1.02212852	0.975847131	0.924988062	1.666861109	0.799939647	1.0760931790000001	0.891271569	0.6663696370000001	1.338693049	1.300541978	1.421875864	0.24820873140406718	0.7816521348630134	0.9161442398394434	1.046148620874411	0.06508782229936934	insig
LIPID-P-2302	C52H94O6	TG(15:1_17:1_17:1)	GL	TG	-	4.362128426	6.734955361	7.662207104	5.722383772000001	5.788220995	5.083728595	7.5183993629999994	4.0864625310000005	3.998217823	6.865092558	5.112948675	5.078128086	0.5490489604135296	0.5688129576790109	0.8058816631770069	0.9237878640753115	-0.11436650145357291	insig
LIPID-P-2289	C59H98O6	TG(14:0_20:2_22:6)	GL	TG	-	29.121246249000002	26.702117139000002	29.528411338	28.768696496	28.867836355	24.932698330999997	20.951747988	29.732537726999997	22.21232124	30.358964868	31.569884438000003	31.26676007	0.050214709783815946	0.8883592833370334	0.9597006320058609	0.9891092268825381	-0.015798248947823997	insig
LIPID-P-2286	C53H100O6	TG(14:0_18:0_18:1)	GL	TG	-	176.10074014900002	174.31649170900002	211.794969942	216.74508395599997	192.696471104	174.192465102	146.80476481600002	191.288720213	137.346186335	219.68296185900002	166.771346052	161.049205003	1.058040201236106	0.1992722827465212	0.5473027166850563	0.892740373596069	-0.1636874225476983	insig
LIPID-P-2285	C49H94O6	TG(14:0_15:0_17:0)	GL	TG	-	213.259611924	230.969351514	201.67507376700001	221.448413083	230.429810503	165.221179346	152.505920731	185.65222017	146.971525539	168.576161704	147.554894655	186.80256886599997	1.891378332208503	0.005225577001625431	0.13566781045729423	0.782312431039636	-0.354183205138277	down
LIPID-P-2284	C47H88O6	TG(14:0_14:0_16:1)	GL	TG	-	23.830146029	20.204866084000003	23.311903688	19.205260604	24.361816214	20.372294738	22.982784783000003	16.97995638	12.346348555999999	17.162731395	17.140388344	12.350732951	1.6665703571375783	0.019572365353183064	0.21912303894327648	0.7537949651961382	-0.4077559360098225	down
LIPID-P-2276	C55H92O6	TG(12:0_18:1_22:6)	GL	TG	-	3.9420716139999996	4.397529677	3.903388525	3.033647287	2.50212338	3.812796446	2.53345116	3.329057838	2.439653283	3.1770122780000003	3.431509178	3.478517739	1.0314901012212494	0.15265188780577318	0.49851640696133015	0.8516848292353175	-0.23160844309838743	insig
LIPID-P-0785	C48H92O6	TG(14:0_15:0_16:0)	GL	TG	LMGL03014167	39.582276456	37.081871873000004	38.672460382	47.817179462	56.050494447	49.715875233	41.333380385	38.750937796	41.462999648	40.046373255	34.109201229	38.811407511999995	1.2001728499572772	0.1279223914461498	0.4545665483385929	0.8720592078232852	-0.19750200583327418	insig
LIPID-P-0786	C49H94O6	TG(14:0_16:0_16:0)	GL	TG	LMGL03012786	164.387617525	243.646914547	195.16942622599998	181.274143453	188.666696993	163.35216148	148.051892672	154.651469933	147.52683357	215.48762751700002	135.029886155	149.079331658	1.3435637148960706	0.09395629730040835	0.3915246015707066	0.8357497421883049	-0.2588570900865161	insig
LIPID-P-0787	C50H96O6	TG(15:0_16:0_16:0)	GL	TG	LMGL03012900	39.178375675	49.917904443999994	44.997395491000006	54.480229058999996	47.441431574	40.744589477	40.086252529	39.279359675	37.205638076999996	47.292859845	30.883582601999997	48.060855097	1.2562686589103373	0.13990535672771726	0.4741619971855639	0.8773255275066489	-0.18881584767863882	insig
LIPID-P-0788	C51H98O6	TG(16:0_16:0_16:0)	GL	TG	LMGL03010001	518.338997954	610.10772098	724.054175122	762.9848295139999	531.197496389	546.998917252	403.831580389	482.62531619099997	376.37575174	647.098857099	368.315032481	478.79493379300004	1.6575986022126528	0.027084063555422415	0.2540604688282885	0.7464208801071248	-0.4219387507051069	down
LIPID-P-0789	C51H98O6	TG(14:0_16:0_18:0)	GL	TG	LMGL03014225	130.056051211	148.565191797	217.216342893	176.766786372	131.883516345	117.000518406	122.57485217600001	138.446532309	102.91708841299999	210.910899145	122.848028573	142.913033268	0.5664013563366311	0.5464189822048792	0.7955427337919666	0.9122311550275491	-0.13252865212405152	insig
LIPID-P-0791	C52H100O6	TG(16:0_16:0_17:0)	GL	TG	LMGL03010019	71.086537308	80.423290493	97.765425545	95.83033097100001	71.80324778800001	60.369277069	54.873625683	69.575547407	55.901008454	81.618322635	61.252438828	77.62281502399999	1.2253406120757728	0.12684510033601643	0.45310210756683217	0.8398536415691034	-0.2517901586383743	insig
LIPID-P-0784	C47H90O6	TG(12:0_16:0_16:0)	GL	TG	LMGL03012664	15.994470894	14.816901795	15.215986747999999	10.543296127	13.811134906	10.87768398	9.691965056	15.817428245999999	9.25513385	11.975772574	10.877884094	13.602128801	0.8083044090019945	0.2558173116376408	0.6067988986387437	0.876455491535609	-0.19024726547841717	insig
LIPID-P-0793	C53H102O6	TG(16:0_16:0_18:0)	GL	TG	LMGL03010004	902.718243656	841.869420184	1024.639487689	905.3908570289999	663.0810127340001	702.75071758	577.242036411	782.06438098	760.7720024739999	1020.2290329369999	629.681934166	752.651126985	0.8367111797754666	0.3278997989371979	0.662048576177313	0.8972692414873915	-0.1563871386450716	insig
LIPID-P-0920	C55H102O6	TG(16:0_16:1_20:1)	GL	TG	LMGL03010114	96.93618723799999	95.87407044	98.30756284	87.403532951	94.882863148	87.47003612399999	66.632259759	80.32012561399999	57.011624516000005	79.71135248	94.023351478	92.13175241200001	1.4127148366987592	0.049021802520819925	0.3211804204877385	0.8376752257086721	-0.25553708852641766	down
LIPID-P-2309	C53H92O6	TG(16:0_16:2_18:3)	GL	TG	-	2.383014603	2.416660453	1.557741161	2.116498107	0.0	2.04096751	1.086782846	1.7015184509999999	1.536352219	3.852079713	1.4721174369999999	1.425503098	0.01811388823026137	0.8696535888589252	0.9527415113613702	1.0532076288476149	0.07478987661127406	insig
LIPID-P-2330	C57H100O6	TG(18:1_17:2_19:2)	GL	TG	-	54.122704541000004	72.10363975199999	39.756734972	43.505794429	53.852435841	42.239803769	43.471313853000005	65.172031748	41.462999648	64.836985271	54.56099593	65.290218244	0.5264386784775312	0.4832952434382414	0.7582830729430103	1.0955995973512203	0.13172064094462496	insig
LIPID-P-2329	C57H102O6	TG(18:0_16:2_20:2)	GL	TG	-	14.621208242	14.222641028	12.288445355	12.503016597	15.34977593	12.970983989	10.155183974	17.261781382	10.550852589	17.124591992	14.515283822999999	16.322554561	0.3941360469670675	0.6546739974439454	0.8487427957805416	1.048491553153673	0.06831523885711467	insig
LIPID-P-2328	C57H104O6	TG(16:0_20:1_18:2)	GL	TG	-	69.470934187	87.950593544	67.225024589	62.319110938	72.53593399	62.425196721000006	68.41387098199999	97.581906996	59.973267348	112.129845115	97.11170973799999	96.121710193	1.310290974829884	0.08212365228293907	0.3748366745305926	1.2592997599745663	0.3326217387786667	insig
[truncated: 177 more rows]

## Sheet: BEAS-2B cell line
Supplementary Table S2: Lipids contents in BEAS-2B cells infected with vector or PLPP2 OE lentivirus particles.
[truncated: 1,199 more rows]
